# Supplementary material for: Evaluation of pharmacological activities and active components in Tremella aurantialba by instrumental and virtual analyses
Source: Front Nutr. 2022 Dec 7;9:1083581. doi: 10.3389/fnut.2022.1083581 (PMC9767953; doi:10.3389/fnut.2022.1083581)
Supplement: Supplementary file 1 [file Data_Sheet_1.XLSX]

## Sheet: Sheet1
Table S1 Screening results of active constituents and target of Tremella aurantialba through SwissADME, Swiss Target Prediction and NPASS databases
Table S1A Screening results of active constituents of Tremella aurantialba through literature and SwissADME databases
Component Name	Literature	ADME Screening
亚油酸 Linoleic acid	+	-
油酸 Oleic acid	+	-
葡萄糖酸 Gluconic acid		-
甘油磷酰胆碱 Glycerophosphocholine		+
棕榈酸/十六烷酸/ 十六碳烯-[9]-酸 Palmitic acid		+
柠檬酸Citric acid		-
腺嘌呤 Adenine		+
甘露醇 Mannitol	+	-
左旋肉碱 L-Carnitine		+
D-山梨醇 D-Sorbitol	+	-
亚麻酸 Linolenic acid	+	-
蔗糖 Sucrose		-
海藻糖 Trehalose	+	-
烟酸 Nicotinic acid		+
美替洛克斯 Metilox		+
胡芦巴碱 Trigonelline		+
L-缬氨醇 L-(+)-Valinol		+
胆碱 Choline	+	-
硬脂酸 Stearic acid	+	-
苯乙炔 Phenylacetylene		-
L-亮氨酸 L-Leucine		+
L-苹果酸/ 马来酸 Maleic acid		+
亚油酸甲酯 Methyl linoleate	+	-
C20 鞘氨醇 C20 sphinganine		-
半乳糖酸 Galactonic acid		-
4-乙酰基苯基吡咯-2，5-二酮 N-(4-Acetylphenyl)maleimide		+
植物鞘氨醇 Phytosphingosine	+	-
棕榈油酸 Palmitoleic acid		+
邻苯二甲酸 Phthalic acid		+
葡萄糖酸内酯 Gluconolactone		-
3-吲哚丙烯酸 Indoleacrylic acid		+
尿苷 Uridine	+	-
木糖醇 Xylitol		-
烟酰胺 Nicotinamide		+
尿嘧啶 Uracil		+
胞嘧啶核苷/胞苷 Cytidine		-
维生素D2 Vitamin D2	+	-
霉菌素 Mycosporine serinol		-
三羟基十八烯酸 Trihydroxyoctadecenoic acid		+
泛酸 pantothenic acid		+
Feruloylagmatine		+
丁二酸 Amber Acid		+
L-天冬氨酸 L-aspartic acid		+
D-甘露糖 D-(+)-Mannose		-
γ-生育三烯酚 γ-Tocotrienol	+	-
次黄嘌呤 6-Hydroxypurine		+
(+)-Costunolide		+
烟碱Nicotine		+
木质素酸 Lignoceric acid		-
二烯丙基二硫醚 Di-2-propenyl disulfide		+
算盘子酮 Glochidone		-
洋川芎内酯A 3-N-butyl-4,5-dihydrophthalide		+
去氢烟碱 (R,S)-ANATABINE		+
葡萄糖醛酸 Gluconic acid		-
L-蛋氨酸 L-Methionine		+
花生酸 Arachidic acid	+	-
二十二烷酸 Behenic acid	+	-
AC1L1X1Z		-
腺苷 Adenosine	+	-
2,6-二羟基嘌呤 Xanthine		+
Melezitose		-
2-羟甲基戊二酸 Hydroxymethylglutaric acid		+
果酸 Ursolic acid	+	-
3-苯基丁酸 3-Phenylbutyric acid		+
六氢吡啶-alpha-羧酸/ DL-高脯氨酸 Pipecolic acid		+
齐墩果酸 Oleanolic acid	+	-
D-葡糖-6-磷酸 D-Glucose 6-phosphate	+	-
L-酪氨酸 L-tyrosine		+
组氨酸 Histidine		+
Phenyllactic acid		+
L-丙氨酸 L-Alanine		+
异亮氨酸 Isoleucine		+
2-氨基异丁酸 2-Aminoisobutyric acid		+
磷脂酰甘油 Glycerophosphoric acid		+
L-天冬氨酸-L-苯丙氨酸 L-Aspartyl-L-phenylalanine		+
苯丙氨酸 Phenylalanine (Phe)		+
精氨酸Arg Arginine	+	-
谷氨酸Glu L-Glutamic acid		+
乙酰氨基葡萄糖 Beta-N-Acetylglucosamine		-
谷氨酰胺 Glutamine (Gln)		+
2-linoleoyl-sn-glycero-3-phosphoethanolamine		-
羽扇豆宁 lupinine		+
脯氨酸 Proline		+
D-木糖 D-xylose	+	-
乌头酸 Aconitic acid		+
奎宁酸 Quinic acid	+	-
维生素C/抗坏血酸 Vitamin C		+
左旋多巴 Levodopa		+
对羟基苯甲酸 4-Hydroxybenzoic acid		+
单油酰磷脂酰乙醇胺 1-oleoyl phosphatidylethanolamine		-
二氢辣椒酸酯 Dihydrocapsiate		+
2-羟基十八烷酸 Hydroxystearic acid		-
胞嘧啶 Cytosine		+
苏氨酸 Threonine		+
缬氨酸Val Valine		+
人参皂苷F2 Ginsenoside F2	+	-
肉桂酸 cinnamic acid		+
γ-氨基丁酸 GABA		+
新北美圣草苷 NEOERIOCITRIN	+	-
p-茴香酸 p-Anisic acid		+
槟榔碱 Arecoline		+
Lauryl hydrogen sulfate		+
D-洋地黄毒糖 D-(+)-DIGITOXOSE		+
水苏碱 Stachydrine	+	-
秦皮苷 FRAXIN	+	-
2，4-二羟基苯甲酸 2,4-dihydroxybenzoic acid		+
莽草酸 Shikimic acid		+
向日葵精 Heliangin		+
异叶草苷 Isoacteoside	+	-
(2E)-N-Cycloheptyl-3-(4-propoxyphenyl)acrylamide		+
11-Hydroperoxy-octadecatrienoic acid		+
Colneleic acid isomer 1		-
Hydroperoxy-octadecadienoic acid isomer 1		+
Massbank:RP016503 Ala-Phe|(2S)-2-[[(2S)-2-azaniumylpropanoyl]amino]-3-phenylpropanoate		+
Sinapic acid 4-O-glucoside		-
Spectral Match to Ile-Glu from NIST14		+
Spectral Match to Ile-Gly-Ile from NIST14		+
Spectral Match to Leu-Val from NIST14		+
Spectral Match to Met-Phe from NIST14		+
Spectral Match to Thr-Leu from NIST14		+
Spectral Match to Thr-Val-Leu from NIST14		-
Spectral Match to Val-Gly-Val from NIST14		+
N1-{[2-(Diethylamino)-1,3-thiazol-5-yl]methyl}-N2,N2,4-trimethyl-1,2-pentanediamine		+
2-DODECYL-N-(1,2,2,6,6-PENTAMETHYLPIPERIDIN-4-YL)SUCCINIMIDE		+
N-[2-({[4-(Diethylamino)butyl]carbamothioyl}amino)ethyl]pentanamide		+
1-（二环己基膦）-4-甲基哌嗪 1-(Dicyclohexylphosphino)-4-methylpiperazine		+
Dimethyl (1-{(2E)-3-[4-hydroxy-3,5-bis(2-methyl-2-propanyl)-5,6,7,8-tetrahydro-1-naphthalenyl]-2-propenoyl}cyclopentyl)phosphonate		-
(E)-2-[4-(Dimethylamino)benzyl]-N-hexadecyldiazenecarbothioamide		-
HexCer-1		-
HexCer-2		-
NCGC00380283-01!4-[5-[[4-[5-[acetyl(hydroxy)amino]pentylamino]-4-oxobutanoyl]-hydroxyamino]pentylamino]-4-oxobutanoic acid		-
3-O-咖啡酰莽草酸 3-O-caffeoyl-shikimic acid		-
Thraustochytroside A		-
Thraustochytroside -1		-
Thraustochytroside -2		-
Table S1B Screening results of target of Tremella aurantialba through Swiss Target Prediction databases
Component Name	Common name	Target	Uniprot ID	ChEMBL ID	Target Class	Probability*
丁二酸 Amber Acid	EGLN1	Egl nine homolog 1	Q9GZT9	CHEMBL5697	Oxidoreductase	1
烟碱Nicotine	CHRNA4	Neuronal acetylcholine receptor protein alpha-4 subunit (by homology)	P43681	CHEMBL1882	Ligand-gated ion channel	1
烟碱Nicotine	CHRNB1 CHRNA1 CHRNG CHRND	Acetylcholine receptor; alpha1/beta1/delta/gamma	P11230 P02708 P07510 Q07001	CHEMBL1907588	Ligand-gated ion channel	1
烟碱Nicotine	CHRNA4 CHRNB2	Neuronal acetylcholine receptor; alpha4/beta2	P43681 P17787	CHEMBL1907589	Ligand-gated ion channel	1
烟碱Nicotine	CHRNB4 CHRNA4	Neuronal acetylcholine receptor; alpha4/beta4	P30926 P43681	CHEMBL1907591	Ligand-gated ion channel	1
烟碱Nicotine	CHRNA3 CHRNB4	Neuronal acetylcholine receptor; alpha3/beta4	P32297 P30926	CHEMBL1907594	Ligand-gated ion channel	1
烟碱Nicotine	CHRNB4 CHRNA2	Neuronal acetylcholine receptor; alpha2/beta4	P30926 Q15822	CHEMBL2109230	Ligand-gated ion channel	1
烟碱Nicotine	CHRNB3 CHRNA6 CHRNB2 CHRNA3	Neuronal acetylcholine receptor; alpha3/alpha6/beta2/beta3	Q05901 Q15825 P17787 P32297	CHEMBL2109233	Ligand-gated ion channel	1
烟碱Nicotine	CHRNA3 CHRNB2	Neuronal acetylcholine receptor; alpha3/beta2	P32297 P17787	CHEMBL2109234	Ligand-gated ion channel	1
烟碱Nicotine	CHRNA2 CHRNB2	Neuronal acetylcholine receptor; alpha2/beta2	Q15822 P17787	CHEMBL2109236	Ligand-gated ion channel	1
烟碱Nicotine	CHRNA7	Neuronal acetylcholine receptor protein alpha-7 subunit	P36544	CHEMBL2492	Ligand-gated ion channel	1
烟碱Nicotine	CHRNA3	Neuronal acetylcholine receptor subunit alpha-3	P32297	CHEMBL3068	Ligand-gated ion channel	1
苯丙氨酸 Phenylalanine (Phe)	CACNA2D1	Voltage-gated calcium channel alpha2/delta subunit 1 (by homology)	P54289	CHEMBL1919	Calcium channel auxiliary subunit alpha2delta family	1
谷氨酸Glu L-Glutamic acid	GRM5	Metabotropic glutamate receptor 5	P41594	CHEMBL3227	Family C G protein-coupled receptor	1
谷氨酸Glu L-Glutamic acid	GRM2	Metabotropic glutamate receptor 2	Q14416	CHEMBL5137	Family C G protein-coupled receptor	1
对羟基苯甲酸 4-Hydroxybenzoic acid	CA2	Carbonic anhydrase II	P00918	CHEMBL205	Lyase	1
对羟基苯甲酸 4-Hydroxybenzoic acid	CA7	Carbonic anhydrase VII	P43166	CHEMBL2326	Lyase	1
对羟基苯甲酸 4-Hydroxybenzoic acid	CA1	Carbonic anhydrase I	P00915	CHEMBL261	Lyase	1
对羟基苯甲酸 4-Hydroxybenzoic acid	CA3	Carbonic anhydrase III	P07451	CHEMBL2885	Lyase	1
对羟基苯甲酸 4-Hydroxybenzoic acid	CA6	Carbonic anhydrase VI	P23280	CHEMBL3025	Lyase	1
对羟基苯甲酸 4-Hydroxybenzoic acid	CA12	Carbonic anhydrase XII	O43570	CHEMBL3242	Lyase	1
对羟基苯甲酸 4-Hydroxybenzoic acid	CA14	Carbonic anhydrase XIV	Q9ULX7	CHEMBL3510	Lyase	1
对羟基苯甲酸 4-Hydroxybenzoic acid	CA9	Carbonic anhydrase IX	Q16790	CHEMBL3594	Lyase	1
对羟基苯甲酸 4-Hydroxybenzoic acid	CA4	Carbonic anhydrase IV	P22748	CHEMBL3729	Lyase	1
对羟基苯甲酸 4-Hydroxybenzoic acid	CA5B	Carbonic anhydrase VB	Q9Y2D0	CHEMBL3969	Lyase	1
对羟基苯甲酸 4-Hydroxybenzoic acid	CA5A	Carbonic anhydrase VA	P35218	CHEMBL4789	Lyase	1
对羟基苯甲酸 4-Hydroxybenzoic acid	CA13	Carbonic anhydrase XIII (by homology)	Q8N1Q1	CHEMBL3912	Lyase	1
γ-氨基丁酸 GABA	SLC6A1	GABA transporter 1	P30531	CHEMBL1903	Electrochemical transporter	1
γ-氨基丁酸 GABA	GABRA1 GABRB2 GABRG2	GABA-A receptor; alpha-1/beta-2/gamma-2	P14867 P47870 P18507	CHEMBL2095172	Ligand-gated ion channel	1
γ-氨基丁酸 GABA	GABRA3 GABRB2 GABRG2	GABA A receptor alpha-3/beta-2/gamma-2	P34903 P47870 P18507	CHEMBL2111339	Ligand-gated ion channel	1
γ-氨基丁酸 GABA	GABRA2 GABRB2 GABRG2	GABA A receptor alpha-2/beta-2/gamma-2	P47869 P47870 P18507	CHEMBL2111413	Ligand-gated ion channel	1
γ-氨基丁酸 GABA	GABBR2 GABBR1	GABA-B receptor	O75899 Q9UBS5	CHEMBL2111463	Family C G protein-coupled receptor	1
γ-氨基丁酸 GABA	GABRR1	GABA receptor rho-1 subunit	P24046	CHEMBL3561	Ligand-gated ion channel	1
γ-氨基丁酸 GABA	SLC6A11	GABA transporter 3	P48066	CHEMBL5208	Electrochemical transporter	1
γ-氨基丁酸 GABA	SLC6A13	GABA transporter 2 (by homology)	Q9NSD5	CHEMBL4535	Electrochemical transporter	1
亚油酸 Linoleic acid	FABP4	Fatty acid binding protein adipocyte	P15090	CHEMBL2083	Fatty acid binding protein family	1
亚油酸 Linoleic acid	PPARG	Peroxisome proliferator-activated receptor gamma	P37231	CHEMBL235	Nuclear receptor	1
亚油酸 Linoleic acid	PPARA	Peroxisome proliferator-activated receptor alpha	Q07869	CHEMBL239	Nuclear receptor	1
亚油酸 Linoleic acid	FABP3	Fatty acid binding protein muscle	P05413	CHEMBL3344	Fatty acid binding protein family	1
油酸 Oleic acid	FABP4	Fatty acid binding protein adipocyte	P15090	CHEMBL2083	Fatty acid binding protein family	1
油酸 Oleic acid	FAAH	Anandamide amidohydrolase	O00519	CHEMBL2243	Enzyme	1
油酸 Oleic acid	PPARG	Peroxisome proliferator-activated receptor gamma	P37231	CHEMBL235	Nuclear receptor	1
油酸 Oleic acid	PPARA	Peroxisome proliferator-activated receptor alpha	Q07869	CHEMBL239	Nuclear receptor	1
油酸 Oleic acid	TERT	Telomerase reverse transcriptase	O14746	CHEMBL2916	Enzyme	1
油酸 Oleic acid	FABP5	Fatty acid binding protein epidermal	Q01469	CHEMBL3674	Fatty acid binding protein family	1
油酸 Oleic acid	PPARD	Peroxisome proliferator-activated receptor delta	Q03181	CHEMBL3979	Nuclear receptor	1
油酸 Oleic acid	FABP1	Fatty acid-binding protein, liver	P07148	CHEMBL5421	Fatty acid binding protein family	1
亚麻酸 Linolenic acid	PTGS1	Cyclooxygenase-1	P23219	CHEMBL221	Oxidoreductase	1
亚麻酸 Linolenic acid	PPARG	Peroxisome proliferator-activated receptor gamma	P37231	CHEMBL235	Nuclear receptor	1
亚麻酸 Linolenic acid	PPARA	Peroxisome proliferator-activated receptor alpha	Q07869	CHEMBL239	Nuclear receptor	1
亚麻酸 Linolenic acid	FABP3	Fatty acid binding protein muscle	P05413	CHEMBL3344	Fatty acid binding protein family	1
亚麻酸 Linolenic acid	FFAR1	Free fatty acid receptor 1	O14842	CHEMBL4422	Family A G protein-coupled receptor	1
胆碱 Choline	SLC5A7	High-affinity choline transporter (by homology)	Q9GZV3	CHEMBL4507	Electrochemical transporter	1
尿苷 Uridine	CDA	Cytidine deaminase	P32320	CHEMBL4502	Enzyme	1
果酸 Ursolic acid	RORC	Nuclear receptor ROR-gamma	P51449	CHEMBL1741186	Nuclear receptor	1
果酸 Ursolic acid	POLB	DNA polymerase beta	P06746	CHEMBL2392	Enzyme	1
果酸 Ursolic acid	PTPN1	Protein-tyrosine phosphatase 1B	P18031	CHEMBL335	Phosphatase	1
果酸 Ursolic acid	PTPRF	Receptor-type tyrosine-protein phosphatase F (LAR)	P10586	CHEMBL3521	Membrane receptor	1
果酸 Ursolic acid	PTPN2	T-cell protein-tyrosine phosphatase	P17706	CHEMBL3807	Phosphatase	1
果酸 Ursolic acid	HSD11B1	11-beta-hydroxysteroid dehydrogenase 1	P28845	CHEMBL4235	Enzyme	1
果酸 Ursolic acid	ACP1	Low molecular weight phosphotyrosine protein phosphatase	P24666	CHEMBL4903	Phosphatase	1
果酸 Ursolic acid	AKR1B10	Aldo-keto reductase family 1 member B10	O60218	CHEMBL5983	Enzyme	1
果酸 Ursolic acid	PLA2G1B	Phospholipase A2 group 1B	P04054	CHEMBL4426	Enzyme	1
果酸 Ursolic acid	CDC25B	Dual specificity phosphatase Cdc25B	P30305	CHEMBL4804	Phosphatase	1
齐墩果酸 Oleanolic acid	POLB	DNA polymerase beta	P06746	CHEMBL2392	Enzyme	1
齐墩果酸 Oleanolic acid	PTPN1	Protein-tyrosine phosphatase 1B	P18031	CHEMBL335	Phosphatase	1
齐墩果酸 Oleanolic acid	PTPN2	T-cell protein-tyrosine phosphatase	P17706	CHEMBL3807	Phosphatase	1
齐墩果酸 Oleanolic acid	PLA2G1B	Phospholipase A2 group 1B	P04054	CHEMBL4426	Enzyme	1
齐墩果酸 Oleanolic acid	CDC25B	Dual specificity phosphatase Cdc25B	P30305	CHEMBL4804	Phosphatase	1
齐墩果酸 Oleanolic acid	AKR1B10	Aldo-keto reductase family 1 member B10	O60218	CHEMBL5983	Enzyme	1
齐墩果酸 Oleanolic acid	RORC	Nuclear receptor ROR-gamma	P51449	CHEMBL1741186	Nuclear receptor	1
齐墩果酸 Oleanolic acid	PTPRF	Receptor-type tyrosine-protein phosphatase F (LAR)	P10586	CHEMBL3521	Membrane receptor	1
齐墩果酸 Oleanolic acid	HSD11B1	11-beta-hydroxysteroid dehydrogenase 1	P28845	CHEMBL4235	Enzyme	1
齐墩果酸 Oleanolic acid	ACP1	Low molecular weight phosphotyrosine protein phosphatase	P24666	CHEMBL4903	Phosphatase	1
秦皮苷 FRAXIN	CA7	Carbonic anhydrase VII	P43166	CHEMBL2326	Lyase	1
秦皮苷 FRAXIN	CA1	Carbonic anhydrase I	P00915	CHEMBL261	Lyase	1
秦皮苷 FRAXIN	CA12	Carbonic anhydrase XII	O43570	CHEMBL3242	Lyase	1
秦皮苷 FRAXIN	CA9	Carbonic anhydrase IX	Q16790	CHEMBL3594	Lyase	1
秦皮苷 FRAXIN	CA13	Carbonic anhydrase XIII	Q8N1Q1	CHEMBL3912	Lyase	1
异叶草苷 Isoacteoside	MMP2	Matrix metalloproteinase 2	P08253	CHEMBL333	Protease	0.999714
异叶草苷 Isoacteoside	MMP12	Matrix metalloproteinase 12	P39900	CHEMBL4393	Protease	0.999714
烟酸 Nicotinic acid	HCAR2	Hydroxycarboxylic acid receptor 2	Q8TDS4	CHEMBL3785	Family A G protein-coupled receptor	0.999487
烟酰胺 Nicotinamide	SIRT3	NAD-dependent deacetylase sirtuin 3	Q9NTG7	CHEMBL4461	Eraser	0.999487
烟酰胺 Nicotinamide	SIRT2	NAD-dependent deacetylase sirtuin 2	Q8IXJ6	CHEMBL4462	Eraser	0.999487
腺苷 Adenosine	ADORA1	Adenosine A1 receptor	P30542	CHEMBL226	Family A G protein-coupled receptor	0.995337
腺苷 Adenosine	ADORA2A	Adenosine A2a receptor	P29274	CHEMBL251	Family A G protein-coupled receptor	0.995337
腺苷 Adenosine	ADORA3	Adenosine A3 receptor	P0DMS8	CHEMBL256	Family A G protein-coupled receptor	0.995337
果酸 Ursolic acid	PDE4D	Phosphodiesterase 4D	Q08499	CHEMBL288	Phosphodiesterase	0.989974
棕榈油酸 Palmitoleic acid	PPARG	Peroxisome proliferator-activated receptor gamma	P37231	CHEMBL235	Nuclear receptor	0.982961
棕榈油酸 Palmitoleic acid	PPARA	Peroxisome proliferator-activated receptor alpha	Q07869	CHEMBL239	Nuclear receptor	0.982961
棕榈油酸 Palmitoleic acid	PPARD	Peroxisome proliferator-activated receptor delta	Q03181	CHEMBL3979	Nuclear receptor	0.982961
腺苷 Adenosine	DPP4	Dipeptidyl peptidase IV	P27487	CHEMBL284	Protease	0.963877
谷氨酸Glu L-Glutamic acid	GRIK1	Glutamate receptor ionotropic kainate 1	P39086	CHEMBL1918	Ligand-gated ion channel	0.957701
谷氨酸Glu L-Glutamic acid	GRIA1	Glutamate receptor ionotropic, AMPA 1	P42261	CHEMBL2009	Ligand-gated ion channel	0.957701
谷氨酸Glu L-Glutamic acid	ADORA3	Adenosine A3 receptor	P0DMS8	CHEMBL256	Family A G protein-coupled receptor	0.957701
谷氨酸Glu L-Glutamic acid	GRIK5	Glutamate receptor ionotropic kainate 5	Q16478	CHEMBL2675	Ligand-gated ion channel	0.957701
谷氨酸Glu L-Glutamic acid	SLC1A1	Excitatory amino acid transporter 3	P43005	CHEMBL2721	Electrochemical transporter	0.957701
谷氨酸Glu L-Glutamic acid	GRM4	Metabotropic glutamate receptor 4	Q14833	CHEMBL2736	Family C G protein-coupled receptor	0.957701
谷氨酸Glu L-Glutamic acid	GRM3	Metabotropic glutamate receptor 3	Q14832	CHEMBL2888	Family C G protein-coupled receptor	0.957701
谷氨酸Glu L-Glutamic acid	GRIA4	Glutamate receptor ionotropic, AMPA 4	P48058	CHEMBL3190	Ligand-gated ion channel	0.957701
谷氨酸Glu L-Glutamic acid	GRM8	Metabotropic glutamate receptor 8	O00222	CHEMBL3228	Family C G protein-coupled receptor	0.957701
谷氨酸Glu L-Glutamic acid	GRIK2	Glutamate receptor ionotropic kainate 2	Q13002	CHEMBL3683	Ligand-gated ion channel	0.957701
谷氨酸Glu L-Glutamic acid	GRIK3	Glutamate receptor ionotropic kainate 3	Q13003	CHEMBL3684	Ligand-gated ion channel	0.957701
谷氨酸Glu L-Glutamic acid	GRM1	Metabotropic glutamate receptor 1	Q13255	CHEMBL3772	Family C G protein-coupled receptor	0.957701
谷氨酸Glu L-Glutamic acid	GRM7	Metabotropic glutamate receptor 7	Q14831	CHEMBL3777	Family C G protein-coupled receptor	0.957701
谷氨酸Glu L-Glutamic acid	GRIA2	Glutamate receptor ionotropic, AMPA 2	P42262	CHEMBL4016	Ligand-gated ion channel	0.957701
谷氨酸Glu L-Glutamic acid	GRM6	Metabotropic glutamate receptor 6	O15303	CHEMBL4573	Family C G protein-coupled receptor	0.957701
左旋多巴 Levodopa	FYN	Tyrosine-protein kinase FYN	P06241	CHEMBL1841	Kinase	0.956908
左旋多巴 Levodopa	EGFR	Epidermal growth factor receptor erbB1	P00533	CHEMBL203	Kinase	0.956908
左旋多巴 Levodopa	LCK	Tyrosine-protein kinase LCK	P06239	CHEMBL258	Kinase	0.956908
齐墩果酸 Oleanolic acid	PDE4D	Phosphodiesterase 4D	Q08499	CHEMBL288	Phosphodiesterase	0.953223
腺苷 Adenosine	ADK	Adenosine kinase	P55263	CHEMBL3589	Enzyme	0.948084
p-茴香酸 p-Anisic acid	CA2	Carbonic anhydrase II	P00918	CHEMBL205	Lyase	0.936391
p-茴香酸 p-Anisic acid	CA1	Carbonic anhydrase I	P00915	CHEMBL261	Lyase	0.936391
槟榔碱 Arecoline	CHRM4	Muscarinic acetylcholine receptor M4	P08173	CHEMBL1821	Family A G protein-coupled receptor	0.936391
槟榔碱 Arecoline	CHRM5	Muscarinic acetylcholine receptor M5	P08912	CHEMBL2035	Family A G protein-coupled receptor	0.936391
槟榔碱 Arecoline	CHRM2	Muscarinic acetylcholine receptor M2	P08172	CHEMBL211	Family A G protein-coupled receptor	0.936391
槟榔碱 Arecoline	CHRM1	Muscarinic acetylcholine receptor M1	P11229	CHEMBL216	Family A G protein-coupled receptor	0.936391
槟榔碱 Arecoline	CHRM3	Muscarinic acetylcholine receptor M3	P20309	CHEMBL245	Family A G protein-coupled receptor	0.936391
棕榈酸/十六烷酸/ 十六碳烯-[9]-酸 Palmitic acid	FABP4	Fatty acid binding protein adipocyte	P15090	CHEMBL2083	Fatty acid binding protein family	0.935895
棕榈酸/十六烷酸/ 十六碳烯-[9]-酸 Palmitic acid	PPARA	Peroxisome proliferator-activated receptor alpha	Q07869	CHEMBL239	Nuclear receptor	0.935895
棕榈酸/十六烷酸/ 十六碳烯-[9]-酸 Palmitic acid	FABP3	Fatty acid binding protein muscle	P05413	CHEMBL3344	Fatty acid binding protein family	0.935895
棕榈酸/十六烷酸/ 十六碳烯-[9]-酸 Palmitic acid	FABP5	Fatty acid binding protein epidermal	Q01469	CHEMBL3674	Fatty acid binding protein family	0.935895
棕榈酸/十六烷酸/ 十六碳烯-[9]-酸 Palmitic acid	PPARD	Peroxisome proliferator-activated receptor delta	Q03181	CHEMBL3979	Nuclear receptor	0.935895
棕榈酸/十六烷酸/ 十六碳烯-[9]-酸 Palmitic acid	FABP2	Fatty acid binding protein intestinal	P12104	CHEMBL4879	Fatty acid binding protein family	0.935895
硬脂酸 Stearic acid	PPARA	Peroxisome proliferator-activated receptor alpha	Q07869	CHEMBL239	Nuclear receptor	0.9293
硬脂酸 Stearic acid	PPARD	Peroxisome proliferator-activated receptor delta	Q03181	CHEMBL3979	Nuclear receptor	0.9293
2，4-二羟基苯甲酸 2,4-dihydroxybenzoic acid	CA2	Carbonic anhydrase II	P00918	CHEMBL205	Lyase	0.926268
2，4-二羟基苯甲酸 2,4-dihydroxybenzoic acid	CA1	Carbonic anhydrase I	P00915	CHEMBL261	Lyase	0.926268
2，4-二羟基苯甲酸 2,4-dihydroxybenzoic acid	CA12	Carbonic anhydrase XII	O43570	CHEMBL3242	Lyase	0.926268
肉桂酸 cinnamic acid	HCAR2	Hydroxycarboxylic acid receptor 2	Q8TDS4	CHEMBL3785	Family A G protein-coupled receptor	0.887049
新北美圣草苷 NEOERIOCITRIN	CYP19A1	Cytochrome P450 19A1	P11511	CHEMBL1978	Cytochrome P450	0.857479
亚油酸 Linoleic acid	PTGS1	Cyclooxygenase-1	P23219	CHEMBL221	Oxidoreductase	0.794012
亚油酸 Linoleic acid	FFAR1	Free fatty acid receptor 1	O14842	CHEMBL4422	Family A G protein-coupled receptor	0.794012
亚麻酸 Linolenic acid	FABP4	Fatty acid binding protein adipocyte	P15090	CHEMBL2083	Fatty acid binding protein family	0.794012
亚麻酸 Linolenic acid	PPARD	Peroxisome proliferator-activated receptor delta	Q03181	CHEMBL3979	Nuclear receptor	0.794012
亚油酸 Linoleic acid	PPARD	Peroxisome proliferator-activated receptor delta	Q03181	CHEMBL3979	Nuclear receptor	0.775876
硬脂酸 Stearic acid	FABP4	Fatty acid binding protein adipocyte	P15090	CHEMBL2083	Fatty acid binding protein family	0.71485
硬脂酸 Stearic acid	FABP5	Fatty acid binding protein epidermal	Q01469	CHEMBL3674	Fatty acid binding protein family	0.71485
异叶草苷 Isoacteoside	PRKCA	Protein kinase C alpha	P17252	CHEMBL299	Kinase	0.692116
油酸 Oleic acid	FABP3	Fatty acid binding protein muscle	P05413	CHEMBL3344	Fatty acid binding protein family	0.682168
Spectral Match to Ile-Gly-Ile from NIST14	PTGS2	Cyclooxygenase-2	P35354	CHEMBL230	Oxidoreductase	0.674468
棕榈油酸 Palmitoleic acid	FABP4	Fatty acid binding protein adipocyte	P15090	CHEMBL2083	Fatty acid binding protein family	0.670877
棕榈油酸 Palmitoleic acid	FABP3	Fatty acid binding protein muscle	P05413	CHEMBL3344	Fatty acid binding protein family	0.670877
棕榈油酸 Palmitoleic acid	FABP5	Fatty acid binding protein epidermal	Q01469	CHEMBL3674	Fatty acid binding protein family	0.670877
维生素D2 Vitamin D2	VDR	Vitamin D receptor	P11473	CHEMBL1977	Nuclear receptor	0.657173
维生素D2 Vitamin D2	GLRA1	Glycine receptor subunit alpha-1	P23415	CHEMBL5845	Ligand-gated ion channel	0.657173
油酸 Oleic acid	SCD	Acyl-CoA desaturase	O00767	CHEMBL5555	Enzyme	0.641161
棕榈酸/十六烷酸/ 十六碳烯-[9]-酸 Palmitic acid	FFAR1	Free fatty acid receptor 1	O14842	CHEMBL4422	Family A G protein-coupled receptor	0.598213
硬脂酸 Stearic acid	FABP3	Fatty acid binding protein muscle	P05413	CHEMBL3344	Fatty acid binding protein family	0.526361
硬脂酸 Stearic acid	FABP2	Fatty acid binding protein intestinal	P12104	CHEMBL4879	Fatty acid binding protein family	0.526361
L-蛋氨酸 L-Methionine	CACNA2D1	Voltage-gated calcium channel alpha2/delta subunit 1 (by homology)	P54289	CHEMBL1919	Calcium channel auxiliary subunit alpha2delta family	0.501887
2-羟甲基戊二酸 Hydroxymethylglutaric acid	HMGCR	HMG-CoA reductase	P04035	CHEMBL402	Oxidoreductase	0.484748
棕榈油酸 Palmitoleic acid	FAAH	Anandamide amidohydrolase	O00519	CHEMBL2243	Enzyme	0.480131
棕榈油酸 Palmitoleic acid	TERT	Telomerase reverse transcriptase	O14746	CHEMBL2916	Enzyme	0.480131
棕榈油酸 Palmitoleic acid	FABP1	Fatty acid-binding protein, liver	P07148	CHEMBL5421	Fatty acid binding protein family	0.480131
Spectral Match to Ile-Gly-Ile from NIST14	ACE	Angiotensin-converting enzyme	P12821	CHEMBL1808	Protease	0.452076
左旋多巴 Levodopa	KDM4E	Lysine-specific demethylase 4D-like	B2RXH2	CHEMBL1293226	Eraser	0.41992
2，4-二羟基苯甲酸 2,4-dihydroxybenzoic acid	CA9	Carbonic anhydrase IX	Q16790	CHEMBL3594	Lyase	0.416999
棕榈油酸 Palmitoleic acid	SCD	Acyl-CoA desaturase	O00767	CHEMBL5555	Enzyme	0.416679
齐墩果酸 Oleanolic acid	CD81	CD81 antigen	P60033	CHEMBL1075180	Surface antigen	0.393816
果酸 Ursolic acid	CD81	CD81 antigen	P60033	CHEMBL1075180	Surface antigen	0.385571
Spectral Match to Val-Gly-Val from NIST14	PTGS2	Cyclooxygenase-2	P35354	CHEMBL230	Oxidoreductase	0.37921
2,6-二羟基嘌呤 Xanthine	ACHE	Acetylcholinesterase	P22303	CHEMBL220	Hydrolase	0.378517
2,6-二羟基嘌呤 Xanthine	GDA	Guanine deaminase	Q9Y2T3	CHEMBL3129	Hydrolase	0.378517
2，4-二羟基苯甲酸 2,4-dihydroxybenzoic acid	CA7	Carbonic anhydrase VII	P43166	CHEMBL2326	Lyase	0.378517
2，4-二羟基苯甲酸 2,4-dihydroxybenzoic acid	CA14	Carbonic anhydrase XIV	Q9ULX7	CHEMBL3510	Lyase	0.378517
硬脂酸 Stearic acid	FFAR1	Free fatty acid receptor 1	O14842	CHEMBL4422	Family A G protein-coupled receptor	0.370888
二十二烷酸 Behenic acid	FFAR1	Free fatty acid receptor 1	O14842	CHEMBL4422	Family A G protein-coupled receptor	0.346958
花生酸 Arachidic acid	FABP2	Fatty acid binding protein intestinal	P12104	CHEMBL4879	Fatty acid binding protein family	0.340526
Massbank:RP016503 Ala-Phe|(2S)-2-[[(2S)-2-azaniumylpropanoyl]amino]-3-phenylpropanoate	CAPN1	Calpain 1	P07384	CHEMBL3891	Protease	0.337216
腺苷 Adenosine	HSPA8	Heat shock cognate 71 kDa protein	P11142	CHEMBL1275223	Other cytosolic protein	0.332036
腺苷 Adenosine	HSPA5	78 kDa glucose-regulated protein	P11021	CHEMBL1781865	Unclassified protein	0.332036
二十二烷酸 Behenic acid	FABP4	Fatty acid binding protein adipocyte	P15090	CHEMBL2083	Fatty acid binding protein family	0.330703
二十二烷酸 Behenic acid	FABP3	Fatty acid binding protein muscle	P05413	CHEMBL3344	Fatty acid binding protein family	0.330703
二十二烷酸 Behenic acid	FABP5	Fatty acid binding protein epidermal	Q01469	CHEMBL3674	Fatty acid binding protein family	0.330703
二十二烷酸 Behenic acid	FABP2	Fatty acid binding protein intestinal	P12104	CHEMBL4879	Fatty acid binding protein family	0.330703
腺苷 Adenosine	ADA	Adenosine deaminase	P00813	CHEMBL1910	Hydrolase	0.324174
亚油酸 Linoleic acid	FABP5	Fatty acid binding protein epidermal	Q01469	CHEMBL3674	Fatty acid binding protein family	0.321691
花生酸 Arachidic acid	PPARA	Peroxisome proliferator-activated receptor alpha	Q07869	CHEMBL239	Nuclear receptor	0.316876
亚麻酸 Linolenic acid	FABP5	Fatty acid binding protein epidermal	Q01469	CHEMBL3674	Fatty acid binding protein family	0.305318
Spectral Match to Ile-Gly-Ile from NIST14	DPP4	Dipeptidyl peptidase IV	P27487	CHEMBL284	Protease	0.303816
花生酸 Arachidic acid	PPARD	Peroxisome proliferator-activated receptor delta	Q03181	CHEMBL3979	Nuclear receptor	0.30103
Spectral Match to Ile-Gly-Ile from NIST14	XIAP	Inhibitor of apoptosis protein 3	P98170	CHEMBL4198	Other cytosolic protein	0.287307
维生素D2 Vitamin D2	AR	Androgen Receptor	P10275	CHEMBL1871	Nuclear receptor	0.279867
3-吲哚丙烯酸 Indoleacrylic acid	TDO2	Tryptophan 2,3-dioxygenase (by homology)	P48775	CHEMBL2140	Enzyme	0.276836
2，4-二羟基苯甲酸 2,4-dihydroxybenzoic acid	CA6	Carbonic anhydrase VI	P23280	CHEMBL3025	Lyase	0.274196
2，4-二羟基苯甲酸 2,4-dihydroxybenzoic acid	CA4	Carbonic anhydrase IV	P22748	CHEMBL3729	Lyase	0.274196
腺苷 Adenosine	AHCY	Adenosylhomocysteinase	P23526	CHEMBL2664	Enzyme	0.269084
腺苷 Adenosine	GAPDH	Glyceraldehyde-3-phosphate dehydrogenase liver	P04406	CHEMBL2284	Oxidoreductase	0.269084
尿苷 Uridine	ADA	Adenosine deaminase (by homology)	P00813	CHEMBL1910	Hydrolase	0.265155
棕榈油酸 Palmitoleic acid	FFAR1	Free fatty acid receptor 1	O14842	CHEMBL4422	Family A G protein-coupled receptor	0.262324
棕榈油酸 Palmitoleic acid	PTPN1	Protein-tyrosine phosphatase 1B	P18031	CHEMBL335	Phosphatase	0.262324
花生酸 Arachidic acid	FFAR1	Free fatty acid receptor 1	O14842	CHEMBL4422	Family A G protein-coupled receptor	0.26156
亚油酸 Linoleic acid	FAAH	Anandamide amidohydrolase	O00519	CHEMBL2243	Enzyme	0.256228
亚油酸 Linoleic acid	TERT	Telomerase reverse transcriptase	O14746	CHEMBL2916	Enzyme	0.256228
亚油酸 Linoleic acid	FABP1	Fatty acid-binding protein, liver	P07148	CHEMBL5421	Fatty acid binding protein family	0.256228
棕榈油酸 Palmitoleic acid	PTPN2	T-cell protein-tyrosine phosphatase	P17706	CHEMBL3807	Phosphatase	0.253265
Spectral Match to Ile-Gly-Ile from NIST14	HLA-A	HLA class I histocompatibility antigen A-3	P04439	CHEMBL2632	Surface antigen	0.229686
棕榈油酸 Palmitoleic acid	PTGS1	Cyclooxygenase-1	P23219	CHEMBL221	Oxidoreductase	0.226036
4-乙酰基苯基吡咯-2，5-二酮 N-(4-Acetylphenyl)maleimide	MGLL	Monoglyceride lipase	Q99685	CHEMBL4191	Enzyme	0.216433
花生酸 Arachidic acid	HSD11B1	11-beta-hydroxysteroid dehydrogenase 1	P28845	CHEMBL4235	Enzyme	0.214179
L-酪氨酸 L-tyrosine	KDM4E	Lysine-specific demethylase 4D-like	B2RXH2	CHEMBL1293226	Eraser	0.212409
L-酪氨酸 L-tyrosine	FYN	Tyrosine-protein kinase FYN	P06241	CHEMBL1841	Kinase	0.212409
L-酪氨酸 L-tyrosine	EGFR	Epidermal growth factor receptor erbB1	P00533	CHEMBL203	Kinase	0.212409
L-酪氨酸 L-tyrosine	LCK	Tyrosine-protein kinase LCK	P06239	CHEMBL258	Kinase	0.212409
二十二烷酸 Behenic acid	PPARA	Peroxisome proliferator-activated receptor alpha	Q07869	CHEMBL239	Nuclear receptor	0.209643
二十二烷酸 Behenic acid	PPARD	Peroxisome proliferator-activated receptor delta	Q03181	CHEMBL3979	Nuclear receptor	0.209643
谷氨酸Glu L-Glutamic acid	SLC1A2	Excitatory amino acid transporter 2	P43004	CHEMBL4973	Electrochemical transporter	0.20789
棕榈酸/十六烷酸/ 十六碳烯-[9]-酸 Palmitic acid	SLC22A6	Solute carrier family 22 member 6 (by homology)	Q4U2R8	CHEMBL1641347	Electrochemical transporter	0.207866
Spectral Match to Met-Phe from NIST14	CAPN1	Calpain 1	P07384	CHEMBL3891	Protease	0.207054
硬脂酸 Stearic acid	SLC22A6	Solute carrier family 22 member 6 (by homology)	Q4U2R8	CHEMBL1641347	Electrochemical transporter	0.207054
花生酸 Arachidic acid	SLC22A6	Solute carrier family 22 member 6 (by homology)	Q4U2R8	CHEMBL1641347	Electrochemical transporter	0.206265
Spectral Match to Ile-Gly-Ile from NIST14	CAPN1	Calpain 1	P07384	CHEMBL3891	Protease	0.204882
二十二烷酸 Behenic acid	HSD11B1	11-beta-hydroxysteroid dehydrogenase 1	P28845	CHEMBL4235	Enzyme	0.201585
Spectral Match to Leu-Val from NIST14	CAPN1	Calpain 1	P07384	CHEMBL3891	Protease	0.19916
棕榈酸/十六烷酸/ 十六碳烯-[9]-酸 Palmitic acid	CDC25A	Dual specificity phosphatase Cdc25A	P30304	CHEMBL3775	Phosphatase	0.198809
二十二烷酸 Behenic acid	SLC22A6	Solute carrier family 22 member 6 (by homology)	Q4U2R8	CHEMBL1641347	Electrochemical transporter	0.193515
精氨酸Arg Arginine	NOS2	Nitric oxide synthase, inducible	P35228	CHEMBL4481	Enzyme	0.191772
油酸 Oleic acid	PTPN1	Protein-tyrosine phosphatase 1B	P18031	CHEMBL335	Phosphatase	0.190657
花生酸 Arachidic acid	FABP3	Fatty acid binding protein muscle	P05413	CHEMBL3344	Fatty acid binding protein family	0.190502
L-酪氨酸 L-tyrosine	TH	Tyrosine 3-hydroxylase	P07101	CHEMBL1969	Oxidoreductase	0.177303
腺嘌呤 Adenine	ADORA2A	Adenosine A2a receptor	P29274	CHEMBL251	Family A G protein-coupled receptor	0.176999
去氢烟碱 (R,S)-ANATABINE	CHRNA4 CHRNB2	Neuronal acetylcholine receptor; alpha4/beta2	P43681 P17787	CHEMBL1907589	Ligand-gated ion channel	0.175051
3-苯基丁酸 3-Phenylbutyric acid	FOLH1	Glutamate carboxypeptidase II	Q04609	CHEMBL1892	Protease	0.175051
3-苯基丁酸 3-Phenylbutyric acid	CPA3	Mast cell carboxypeptidase A	P15088	CHEMBL2645	Protease	0.175051
羽扇豆宁 lupinine	EBP	Anti-estrogen binding site (AEBS)	Q15125	CHEMBL4931	Enzyme	0.175051
腺苷 Adenosine	EHMT1	Histone-lysine N-methyltransferase, H3 lysine-9 specific 5	Q9H9B1	CHEMBL6031	Writer	0.174863
腺苷 Adenosine	EHMT2	Histone-lysine N-methyltransferase, H3 lysine-9 specific 3	Q96KQ7	CHEMBL6032	Writer	0.174863
亚麻酸 Linolenic acid	FAAH	Anandamide amidohydrolase	O00519	CHEMBL2243	Enzyme	0.174271
亚麻酸 Linolenic acid	TERT	Telomerase reverse transcriptase	O14746	CHEMBL2916	Enzyme	0.174271
亚麻酸 Linolenic acid	FABP1	Fatty acid-binding protein, liver	P07148	CHEMBL5421	Fatty acid binding protein family	0.174271
硬脂酸 Stearic acid	CDC25A	Dual specificity phosphatase Cdc25A	P30304	CHEMBL3775	Phosphatase	0.174271
Spectral Match to Leu-Val from NIST14	ACE	Angiotensin-converting enzyme	P12821	CHEMBL1808	Protease	0.173199
齐墩果酸 Oleanolic acid	PTGES	Prostaglandin E synthase	O14684	CHEMBL5658	Enzyme	0.167668
花生酸 Arachidic acid	FABP4	Fatty acid binding protein adipocyte	P15090	CHEMBL2083	Fatty acid binding protein family	0.166799
花生酸 Arachidic acid	FABP5	Fatty acid binding protein epidermal	Q01469	CHEMBL3674	Fatty acid binding protein family	0.166799
去氢烟碱 (R,S)-ANATABINE	CHRNA7	Neuronal acetylcholine receptor protein alpha-7 subunit	P36544	CHEMBL2492	Ligand-gated ion channel	0.166646
苯丙氨酸 Phenylalanine (Phe)	SLC7A5	L-type amino acid transporter 1	Q01650	CHEMBL4459	Electrochemical transporter	0.166646
Spectral Match to Met-Phe from NIST14	OPRD1	Delta opioid receptor (by homology)	P41143	CHEMBL236	Family A G protein-coupled receptor	0.166097
油酸 Oleic acid	PTPN2	T-cell protein-tyrosine phosphatase	P17706	CHEMBL3807	Phosphatase	0.166097
海藻糖 Trehalose	CDK1	Cyclin-dependent kinase 1	P06493	CHEMBL308	Kinase	0.159937
植物鞘氨醇 Phytosphingosine	SPHK1	Sphingosine kinase 1	Q9NYA1	CHEMBL4394	Enzyme	0.158886
苯丙氨酸 Phenylalanine (Phe)	GABBR2 GABBR1	GABA-B receptor	O75899 Q9UBS5	CHEMBL2111463	Family C G protein-coupled receptor	0.158398
羽扇豆宁 lupinine	PABPC1	Polyadenylate-binding protein 1	P11940	CHEMBL1293286	Unclassified protein	0.158398
亚麻酸 Linolenic acid	CNR1	Cannabinoid receptor 1	P21554	CHEMBL218	Family A G protein-coupled receptor	0.157929
维生素D2 Vitamin D2	PTPN1	Protein-tyrosine phosphatase 1B	P18031	CHEMBL335	Phosphatase	0.157072
棕榈酸/十六烷酸/ 十六碳烯-[9]-酸 Palmitic acid	HSD11B1	11-beta-hydroxysteroid dehydrogenase 1	P28845	CHEMBL4235	Enzyme	0.153377
Spectral Match to Val-Gly-Val from NIST14	DPP4	Dipeptidyl peptidase IV	P27487	CHEMBL284	Protease	0.151315
花生酸 Arachidic acid	AR	Androgen Receptor	P10275	CHEMBL1871	Nuclear receptor	0.150982
花生酸 Arachidic acid	VDR	Vitamin D receptor	P11473	CHEMBL1977	Nuclear receptor	0.150982
花生酸 Arachidic acid	GPBAR1	G-protein coupled bile acid receptor 1	Q8TDU6	CHEMBL5409	Family A G protein-coupled receptor	0.150982
花生酸 Arachidic acid	AKR1B10	Aldo-keto reductase family 1 member B10	O60218	CHEMBL5983	Enzyme	0.150982
L-酪氨酸 L-tyrosine	CACNA2D1	Voltage-gated calcium channel alpha2/delta subunit 1 (by homology)	P54289	CHEMBL1919	Calcium channel auxiliary subunit alpha2delta family	0.150924
羽扇豆宁 lupinine	SIGMAR1	Sigma opioid receptor	Q99720	CHEMBL287	Membrane receptor	0.150098
甘露醇 Mannitol	NPC1L1	Niemann-Pick C1-like protein 1	Q9UHC9	CHEMBL2027	Other membrane protein	0.150098
D-山梨醇 D-Sorbitol	NPC1L1	Niemann-Pick C1-like protein 1	Q9UHC9	CHEMBL2027	Other membrane protein	0.150098
L-天冬氨酸-L-苯丙氨酸 L-Aspartyl-L-phenylalanine	CAPN1	Calpain 1	P07384	CHEMBL3891	Protease	0.149733
Spectral Match to Met-Phe from NIST14	FNTA FNTB	Protein farnesyltransferase	P49354 P49356	CHEMBL2094108	Enzyme	0.149733
油酸 Oleic acid	PTGS1	Cyclooxygenase-1	P23219	CHEMBL221	Oxidoreductase	0.149733
油酸 Oleic acid	FFAR1	Free fatty acid receptor 1	O14842	CHEMBL4422	Family A G protein-coupled receptor	0.149733
油酸 Oleic acid	PTGES	Prostaglandin E synthase	O14684	CHEMBL5658	Enzyme	0.149733
硬脂酸 Stearic acid	AKR1B10	Aldo-keto reductase family 1 member B10	O60218	CHEMBL5983	Enzyme	0.149733
硬脂酸 Stearic acid	HSD11B1	11-beta-hydroxysteroid dehydrogenase 1	P28845	CHEMBL4235	Enzyme	0.149733
p-茴香酸 p-Anisic acid	CA7	Carbonic anhydrase VII	P43166	CHEMBL2326	Lyase	0.148751
p-茴香酸 p-Anisic acid	CA3	Carbonic anhydrase III	P07451	CHEMBL2885	Lyase	0.148751
p-茴香酸 p-Anisic acid	CA12	Carbonic anhydrase XII	O43570	CHEMBL3242	Lyase	0.148751
p-茴香酸 p-Anisic acid	CA14	Carbonic anhydrase XIV	Q9ULX7	CHEMBL3510	Lyase	0.148751
p-茴香酸 p-Anisic acid	CA9	Carbonic anhydrase IX	Q16790	CHEMBL3594	Lyase	0.148751
p-茴香酸 p-Anisic acid	CA4	Carbonic anhydrase IV	P22748	CHEMBL3729	Lyase	0.148751
p-茴香酸 p-Anisic acid	CA5A	Carbonic anhydrase VA	P35218	CHEMBL4789	Lyase	0.148751
二十二烷酸 Behenic acid	AR	Androgen Receptor	P10275	CHEMBL1871	Nuclear receptor	0.145047
二十二烷酸 Behenic acid	VDR	Vitamin D receptor	P11473	CHEMBL1977	Nuclear receptor	0.145047
二十二烷酸 Behenic acid	POLB	DNA polymerase beta (by homology)	P06746	CHEMBL2392	Enzyme	0.145047
二十二烷酸 Behenic acid	GPBAR1	G-protein coupled bile acid receptor 1	Q8TDU6	CHEMBL5409	Family A G protein-coupled receptor	0.145047
二十二烷酸 Behenic acid	AKR1B10	Aldo-keto reductase family 1 member B10	O60218	CHEMBL5983	Enzyme	0.145047
左旋多巴 Levodopa	NR1H4	Bile acid receptor FXR	Q96RI1	CHEMBL2047	Nuclear receptor	0.143752
左旋多巴 Levodopa	APEX1	DNA-(apurinic or apyrimidinic site) lyase	P27695	CHEMBL5619	Enzyme	0.143752
植物鞘氨醇 Phytosphingosine	FUCA1	Alpha-L-fucosidase I	P04066	CHEMBL4176	Enzyme	0.143102
花生酸 Arachidic acid	CDC25A	Dual specificity phosphatase Cdc25A	P30304	CHEMBL3775	Phosphatase	0.143102
果酸 Ursolic acid	PTGES	Prostaglandin E synthase	O14684	CHEMBL5658	Enzyme	0.142507
奎宁酸 Quinic acid	CHRNA7	Neuronal acetylcholine receptor protein alpha-7 subunit (by homology)	P36544	CHEMBL2492	Ligand-gated ion channel	0.142119
去氢烟碱 (R,S)-ANATABINE	HRH3	Histamine H3 receptor	Q9Y5N1	CHEMBL264	Family A G protein-coupled receptor	0.141787
去氢烟碱 (R,S)-ANATABINE	HRH4	Histamine H4 receptor	Q9H3N8	CHEMBL3759	Family A G protein-coupled receptor	0.141787
3-苯基丁酸 3-Phenylbutyric acid	CACNA2D1	Voltage-gated calcium channel alpha2/delta subunit 1 (by homology)	P54289	CHEMBL1919	Calcium channel auxiliary subunit alpha2delta family	0.141787
Phenyllactic acid	AKR1B1	Aldose reductase	P15121	CHEMBL1900	Enzyme	0.141787
苯丙氨酸 Phenylalanine (Phe)	ADORA3	Adenosine A3 receptor	P0DMS8	CHEMBL256	Family A G protein-coupled receptor	0.141787
苯丙氨酸 Phenylalanine (Phe)	KDM4E	Lysine-specific demethylase 4D-like	B2RXH2	CHEMBL1293226	Eraser	0.141787
苯丙氨酸 Phenylalanine (Phe)	FYN	Tyrosine-protein kinase FYN	P06241	CHEMBL1841	Kinase	0.141787
苯丙氨酸 Phenylalanine (Phe)	EGFR	Epidermal growth factor receptor erbB1	P00533	CHEMBL203	Kinase	0.141787
维生素C/抗坏血酸 Vitamin C	GSK3B	Glycogen synthase kinase-3 beta	P49841	CHEMBL262	Kinase	0.141787
莽草酸 Shikimic acid	SLC6A4	Serotonin transporter (by homology)	P31645	CHEMBL228	Electrochemical transporter	0.141787
莽草酸 Shikimic acid	TNF	TNF-alpha	P01375	CHEMBL1825	Secreted protein	0.141787
甘露醇 Mannitol	NR1H3	LXR-alpha	Q13133	CHEMBL2808	Nuclear receptor	0.141787
D-山梨醇 D-Sorbitol	NR1H3	LXR-alpha	Q13133	CHEMBL2808	Nuclear receptor	0.141787
亚油酸 Linoleic acid	CNR1	Cannabinoid receptor 1	P21554	CHEMBL218	Family A G protein-coupled receptor	0.141522
亚油酸 Linoleic acid	SCD	Acyl-CoA desaturase	O00767	CHEMBL5555	Enzyme	0.141522
油酸 Oleic acid	TOP1	DNA topoisomerase I	P11387	CHEMBL1781	Isomerase	0.141522
亚麻酸 Linolenic acid	SCD	Acyl-CoA desaturase	O00767	CHEMBL5555	Enzyme	0.141522
p-茴香酸 p-Anisic acid	CA5B	Carbonic anhydrase VB	Q9Y2D0	CHEMBL3969	Lyase	0.13988
p-茴香酸 p-Anisic acid	CA13	Carbonic anhydrase XIII (by homology)	Q8N1Q1	CHEMBL3912	Lyase	0.13988
尿苷 Uridine	PYGM	Muscle glycogen phosphorylase	P11217	CHEMBL3526	Enzyme	0.138924
Spectral Match to Leu-Val from NIST14	DPP4	Dipeptidyl peptidase IV	P27487	CHEMBL284	Protease	0.138495
Spectral Match to Val-Gly-Val from NIST14	ACE	Angiotensin-converting enzyme	P12821	CHEMBL1808	Protease	0.135616
Spectral Match to Val-Gly-Val from NIST14	HLA-A	HLA class I histocompatibility antigen A-3	P04439	CHEMBL2632	Surface antigen	0.135616
腺苷 Adenosine	MCL1	Induced myeloid leukemia cell differentiation protein Mcl-1	Q07820	CHEMBL4361	Other cytosolic protein	0.135616
腺苷 Adenosine	SETD7	Histone-lysine N-methyltransferase SETD7	Q8WTS6	CHEMBL5523	Writer	0.135616
花生酸 Arachidic acid	NR1H4	Bile acid receptor FXR	Q96RI1	CHEMBL2047	Nuclear receptor	0.135202
L-亮氨酸 L-Leucine	CACNA2D1	Voltage-gated calcium channel alpha2/delta subunit 1 (by homology)	P54289	CHEMBL1919	Calcium channel auxiliary subunit alpha2delta family	0.135105
异亮氨酸 Isoleucine	CACNA2D1	Voltage-gated calcium channel alpha2/delta subunit 1 (by homology)	P54289	CHEMBL1919	Calcium channel auxiliary subunit alpha2delta family	0.135105
去氢烟碱 (R,S)-ANATABINE	CHRM3	Muscarinic acetylcholine receptor M3	P20309	CHEMBL245	Family A G protein-coupled receptor	0.133391
Phenyllactic acid	CXCL8	Interleukin-8	P10145	CHEMBL2157	Secreted protein	0.133391
Phenyllactic acid	SLC22A6	Solute carrier family 22 member 6 (by homology)	Q4U2R8	CHEMBL1641347	Electrochemical transporter	0.133391
苯丙氨酸 Phenylalanine (Phe)	GABBR1	GABA-B receptor (by homology)	Q9UBS5	CHEMBL2064	Family C G protein-coupled receptor	0.133391
羽扇豆宁 lupinine	CHRM2	Muscarinic acetylcholine receptor M2	P08172	CHEMBL211	Family A G protein-coupled receptor	0.133391
羽扇豆宁 lupinine	CHRM1	Muscarinic acetylcholine receptor M1	P11229	CHEMBL216	Family A G protein-coupled receptor	0.133391
羽扇豆宁 lupinine	GLB1	Beta-galactosidase	P16278	CHEMBL2522	Hydrolase	0.133391
羽扇豆宁 lupinine	GBA	Beta-glucocerebrosidase	P04062	CHEMBL2179	Enzyme	0.133391
羽扇豆宁 lupinine	FUCA1	Alpha-L-fucosidase I	P04066	CHEMBL4176	Enzyme	0.133391
精氨酸Arg Arginine	NOS1	Nitric-oxide synthase, brain	P29475	CHEMBL3568	Enzyme	0.133391
Spectral Match to Met-Phe from NIST14	FPR1	Formyl peptide receptor 1	P21462	CHEMBL3359	Family A G protein-coupled receptor	0.133338
油酸 Oleic acid	PREP	Prolyl endopeptidase	P48147	CHEMBL3202	Protease	0.133338
油酸 Oleic acid	PTPN6	Protein-tyrosine phosphatase 1C	P29350	CHEMBL3166	Phosphatase	0.133338
γ-生育三烯酚 γ-Tocotrienol	CNR1	Cannabinoid receptor 1	P21554	CHEMBL218	Family A G protein-coupled receptor	0.131156
γ-生育三烯酚 γ-Tocotrienol	CNR2	Cannabinoid receptor 2	P34972	CHEMBL253	Family A G protein-coupled receptor	0.131156
Spectral Match to Ile-Gly-Ile from NIST14	FNTA FNTB	Protein farnesyltransferase	P49354 P49356	CHEMBL2094108	Enzyme	0.130792
Spectral Match to Ile-Gly-Ile from NIST14	LAP3	Leucine aminopeptidase	P28838	CHEMBL3965	Protease	0.130792
Spectral Match to Thr-Leu from NIST14	PTGS2	Cyclooxygenase-2	P35354	CHEMBL230	Oxidoreductase	0.129815
Spectral Match to Val-Gly-Val from NIST14	CAPN1	Calpain 1	P07384	CHEMBL3891	Protease	0.12775
腺苷 Adenosine	AMD1	S-adenosylmethionine decarboxylase 1	P17707	CHEMBL4181	Enzyme	0.12775
腺苷 Adenosine	EGFR	Epidermal growth factor receptor erbB1	P00533	CHEMBL203	Kinase	0.12775
花生酸 Arachidic acid	KDM2A	Lysine-specific demethylase 2A	Q9Y2K7	CHEMBL1938210	Eraser	0.127303
花生酸 Arachidic acid	PHF8	Histone lysine demethylase PHF8	Q9UPP1	CHEMBL1938212	Eraser	0.127303
花生酸 Arachidic acid	KDM5C	Lysine-specific demethylase 5C	P41229	CHEMBL2163176	Eraser	0.127303
花生酸 Arachidic acid	UGT2B7	UDP-glucuronosyltransferase 2B7	P16662	CHEMBL4370	Enzyme	0.127303
花生酸 Arachidic acid	CYP19A1	Cytochrome P450 19A1	P11511	CHEMBL1978	Cytochrome P450	0.127303
花生酸 Arachidic acid	SERPINA6	Corticosteroid binding globulin	P08185	CHEMBL2421	Secreted protein	0.127303
花生酸 Arachidic acid	SHBG	Testis-specific androgen-binding protein	P04278	CHEMBL3305	Secreted protein	0.127303
花生酸 Arachidic acid	HSD17B3	Estradiol 17-beta-dehydrogenase 3	P37058	CHEMBL4234	Enzyme	0.127303
花生酸 Arachidic acid	G6PD	Glucose-6-phosphate 1-dehydrogenase	P11413	CHEMBL5347	Enzyme	0.127303
花生酸 Arachidic acid	GABBR1	GABA-B receptor (by homology)	Q9UBS5	CHEMBL2064	Family C G protein-coupled receptor	0.127303
棕榈酸/十六烷酸/ 十六碳烯-[9]-酸 Palmitic acid	AKR1B10	Aldo-keto reductase family 1 member B10	O60218	CHEMBL5983	Enzyme	0.126154
棕榈油酸 Palmitoleic acid	PTGES	Prostaglandin E synthase	O14684	CHEMBL5658	Enzyme	0.126154
谷氨酰胺 Glutamine (Gln)	GRIA1	Glutamate receptor ionotropic, AMPA 1	P42261	CHEMBL2009	Ligand-gated ion channel	0.125818
谷氨酰胺 Glutamine (Gln)	GRIA4	Glutamate receptor ionotropic, AMPA 4	P48058	CHEMBL3190	Ligand-gated ion channel	0.125818
谷氨酰胺 Glutamine (Gln)	GRIA2	Glutamate receptor ionotropic, AMPA 2	P42262	CHEMBL4016	Ligand-gated ion channel	0.125818
缬氨酸Val Valine	GABBR2 GABBR1	GABA-B receptor	O75899 Q9UBS5	CHEMBL2111463	Family C G protein-coupled receptor	0.125818
γ-氨基丁酸 GABA	SLC6A12	Betaine transporter	P48065	CHEMBL3715	Electrochemical transporter	0.125818
果酸 Ursolic acid	CES2	Carboxylesterase 2	O00748	CHEMBL3180	Enzyme	0.125771
齐墩果酸 Oleanolic acid	CES2	Carboxylesterase 2	O00748	CHEMBL3180	Enzyme	0.125771
L-天冬氨酸-L-苯丙氨酸 L-Aspartyl-L-phenylalanine	ACE	Angiotensin-converting enzyme	P12821	CHEMBL1808	Protease	0.125143
Spectral Match to Met-Phe from NIST14	ACE	Angiotensin-converting enzyme	P12821	CHEMBL1808	Protease	0.125143
亚油酸 Linoleic acid	PTPN1	Protein-tyrosine phosphatase 1B	P18031	CHEMBL335	Phosphatase	0.125143
油酸 Oleic acid	ALOX5	Arachidonate 5-lipoxygenase	P09917	CHEMBL215	Oxidoreductase	0.125143
油酸 Oleic acid	CDC25B	Dual specificity phosphatase Cdc25B	P30305	CHEMBL4804	Phosphatase	0.125143
亚麻酸 Linolenic acid	PTPN1	Protein-tyrosine phosphatase 1B	P18031	CHEMBL335	Phosphatase	0.125143
硬脂酸 Stearic acid	NR1H4	Bile acid receptor FXR	Q96RI1	CHEMBL2047	Nuclear receptor	0.125143
硬脂酸 Stearic acid	UGT2B7	UDP-glucuronosyltransferase 2B7	P16662	CHEMBL4370	Enzyme	0.125143
硬脂酸 Stearic acid	PTGER2	Prostanoid EP2 receptor	P43116	CHEMBL1881	Family A G protein-coupled receptor	0.125143
硬脂酸 Stearic acid	POLB	DNA polymerase beta (by homology)	P06746	CHEMBL2392	Enzyme	0.125143
邻苯二甲酸 Phthalic acid	CA2	Carbonic anhydrase II	P00918	CHEMBL205	Lyase	0.125076
邻苯二甲酸 Phthalic acid	CA1	Carbonic anhydrase I	P00915	CHEMBL261	Lyase	0.125076
邻苯二甲酸 Phthalic acid	DAO	D-amino-acid oxidase	P14920	CHEMBL5485	Enzyme	0.125076
烟碱Nicotine	HRH3	Histamine H3 receptor	Q9Y5N1	CHEMBL264	Family A G protein-coupled receptor	0.125076
烟碱Nicotine	FDFT1	Squalene synthetase (by homology)	P37268	CHEMBL3338	Enzyme	0.125076
烟碱Nicotine	CHRM4	Muscarinic acetylcholine receptor M4	P08173	CHEMBL1821	Family A G protein-coupled receptor	0.125076
烟碱Nicotine	CHRM2	Muscarinic acetylcholine receptor M2	P08172	CHEMBL211	Family A G protein-coupled receptor	0.125076
烟碱Nicotine	SIGMAR1	Sigma opioid receptor (by homology)	Q99720	CHEMBL287	Membrane receptor	0.125076
去氢烟碱 (R,S)-ANATABINE	CHRNA3 CHRNB4	Neuronal acetylcholine receptor; alpha3/beta4	P32297 P30926	CHEMBL1907594	Ligand-gated ion channel	0.125076
去氢烟碱 (R,S)-ANATABINE	CHRNA1	Acetylcholine receptor protein alpha chain	P02708	CHEMBL4808	Ligand-gated ion channel	0.125076
去氢烟碱 (R,S)-ANATABINE	PNMT	Phenylethanolamine N-methyltransferase	P11086	CHEMBL4617	Enzyme	0.125076
去氢烟碱 (R,S)-ANATABINE	CHRNA4	Neuronal acetylcholine receptor protein alpha-4 subunit	P43681	CHEMBL1882	Ligand-gated ion channel	0.125076
去氢烟碱 (R,S)-ANATABINE	CHRNB1 CHRNA1 CHRNG CHRND	Acetylcholine receptor; alpha1/beta1/delta/gamma	P11230 P02708 P07510 Q07001	CHEMBL1907588	Ligand-gated ion channel	0.125076
去氢烟碱 (R,S)-ANATABINE	CHRNB4 CHRNA4	Neuronal acetylcholine receptor; alpha4/beta4	P30926 P43681	CHEMBL1907591	Ligand-gated ion channel	0.125076
去氢烟碱 (R,S)-ANATABINE	CHRNB4 CHRNA2	Neuronal acetylcholine receptor; alpha2/beta4	P30926 Q15822	CHEMBL2109230	Ligand-gated ion channel	0.125076
去氢烟碱 (R,S)-ANATABINE	CHRNB3 CHRNA6 CHRNB2 CHRNA3	Neuronal acetylcholine receptor; alpha3/alpha6/beta2/beta3	Q05901 Q15825 P17787 P32297	CHEMBL2109233	Ligand-gated ion channel	0.125076
去氢烟碱 (R,S)-ANATABINE	CHRNA3 CHRNB2	Neuronal acetylcholine receptor; alpha3/beta2	P32297 P17787	CHEMBL2109234	Ligand-gated ion channel	0.125076
去氢烟碱 (R,S)-ANATABINE	CHRNA2 CHRNB2	Neuronal acetylcholine receptor; alpha2/beta2	Q15822 P17787	CHEMBL2109236	Ligand-gated ion channel	0.125076
去氢烟碱 (R,S)-ANATABINE	CHRNA3	Neuronal acetylcholine receptor subunit alpha-3	P32297	CHEMBL3068	Ligand-gated ion channel	0.125076
去氢烟碱 (R,S)-ANATABINE	AOC1	Diamine oxidase	P19801	CHEMBL2118	Enzyme	0.125076
去氢烟碱 (R,S)-ANATABINE	AOC3	Amine oxidase, copper containing	Q16853	CHEMBL3437	Enzyme	0.125076
去氢烟碱 (R,S)-ANATABINE	DPP4	Dipeptidyl peptidase IV	P27487	CHEMBL284	Protease	0.125076
3-苯基丁酸 3-Phenylbutyric acid	PAM	Peptidyl-glycine alpha-amidating monooxygenase	P19021	CHEMBL2544	Enzyme	0.125076
3-苯基丁酸 3-Phenylbutyric acid	PTGS2	Cyclooxygenase-2	P35354	CHEMBL230	Oxidoreductase	0.125076
3-苯基丁酸 3-Phenylbutyric acid	EGLN3	Egl nine homolog 3	Q9H6Z9	CHEMBL5705	Enzyme	0.125076
3-苯基丁酸 3-Phenylbutyric acid	FFAR1	Free fatty acid receptor 1	O14842	CHEMBL4422	Family A G protein-coupled receptor	0.125076
3-苯基丁酸 3-Phenylbutyric acid	FFAR4	G-protein coupled receptor 120	Q5NUL3	CHEMBL5339	Family A G protein-coupled receptor	0.125076
3-苯基丁酸 3-Phenylbutyric acid	SAE1 UBA2	SUMO-activating enzyme	Q9UBE0 Q9UBT2	CHEMBL2095174	Enzyme	0.125076
Phenyllactic acid	CES1	Acyl coenzyme A:cholesterol acyltransferase	P23141	CHEMBL2265	Enzyme	0.125076
Phenyllactic acid	CES2	Carboxylesterase 2	O00748	CHEMBL3180	Enzyme	0.125076
Phenyllactic acid	GPR17	Uracil nucleotide/cysteinyl leukotriene receptor	Q13304	CHEMBL1075162	Family A G protein-coupled receptor	0.125076
Phenyllactic acid	FBP1	Fructose-1,6-bisphosphatase	P09467	CHEMBL3975	Enzyme	0.125076
Phenyllactic acid	CA1	Carbonic anhydrase I	P00915	CHEMBL261	Lyase	0.125076
Phenyllactic acid	CA12	Carbonic anhydrase XII	O43570	CHEMBL3242	Lyase	0.125076
Phenyllactic acid	CA9	Carbonic anhydrase IX	Q16790	CHEMBL3594	Lyase	0.125076
苯丙氨酸 Phenylalanine (Phe)	TACR1	Neurokinin 1 receptor (by homology)	P25103	CHEMBL249	Family A G protein-coupled receptor	0.125076
苯丙氨酸 Phenylalanine (Phe)	TH	Tyrosine 3-hydroxylase	P07101	CHEMBL1969	Oxidoreductase	0.125076
苯丙氨酸 Phenylalanine (Phe)	KDM4C	Lysine-specific demethylase 4C	Q9H3R0	CHEMBL6175	Eraser	0.125076
苯丙氨酸 Phenylalanine (Phe)	LCK	Tyrosine-protein kinase LCK	P06239	CHEMBL258	Kinase	0.125076
苯丙氨酸 Phenylalanine (Phe)	ADRA2A	Alpha-2a adrenergic receptor	P08913	CHEMBL1867	Family A G protein-coupled receptor	0.125076
苯丙氨酸 Phenylalanine (Phe)	ADRA2B	Alpha-2b adrenergic receptor (by homology)	P18089	CHEMBL1942	Family A G protein-coupled receptor	0.125076
苯丙氨酸 Phenylalanine (Phe)	ADRA1A	Alpha-1a adrenergic receptor (by homology)	P35348	CHEMBL229	Family A G protein-coupled receptor	0.125076
羽扇豆宁 lupinine	MGAM	Maltase-glucoamylase	O43451	CHEMBL2074	Hydrolase	0.125076
羽扇豆宁 lupinine	MAN2B1	Lysosomal alpha-mannosidase	O00754	CHEMBL4059	Enzyme	0.125076
羽扇豆宁 lupinine	PLA2G2A	Phospholipase A2 group IIA	P14555	CHEMBL3474	Enzyme	0.125076
羽扇豆宁 lupinine	PLA2G1B	Phospholipase A2 group 1B	P04054	CHEMBL4426	Enzyme	0.125076
羽扇豆宁 lupinine	MANBA	Beta-mannosidase (by homology)	O00462	CHEMBL3903	Enzyme	0.125076
羽扇豆宁 lupinine	LSS	Lanosterol synthase	P48449	CHEMBL3593	Enzyme	0.125076
羽扇豆宁 lupinine	GANAB	Neutral alpha-glucosidase AB	Q14697	CHEMBL2519	Enzyme	0.125076
羽扇豆宁 lupinine	UGCG	Ceramide glucosyltransferase	Q16739	CHEMBL2063	Transferase	0.125076
羽扇豆宁 lupinine	GAA	Lysosomal alpha-glucosidase (by homology)	P10253	CHEMBL2608	Hydrolase	0.125076
羽扇豆宁 lupinine	SI	Sucrase-isomaltase	P14410	CHEMBL2748	Enzyme	0.125076
羽扇豆宁 lupinine	GBA2	Beta-glucosidase	Q9HCG7	CHEMBL3761	Enzyme	0.125076
羽扇豆宁 lupinine	SLC6A3	Dopamine transporter (by homology)	Q01959	CHEMBL238	Electrochemical transporter	0.125076
羽扇豆宁 lupinine	MAOA	Monoamine oxidase A	P21397	CHEMBL1951	Oxidoreductase	0.125076
羽扇豆宁 lupinine	MAOB	Monoamine oxidase B	P27338	CHEMBL2039	Oxidoreductase	0.125076
羽扇豆宁 lupinine	CHRNA4 CHRNB2	Neuronal acetylcholine receptor; alpha4/beta2	P43681 P17787	CHEMBL1907589	Ligand-gated ion channel	0.125076
羽扇豆宁 lupinine	SLC18A3	Vesicular acetylcholine transporter	Q16572	CHEMBL4767	Electrochemical transporter	0.125076
莽草酸 Shikimic acid	FNTA FNTB	Protein farnesyltransferase	P49354 P49356	CHEMBL2094108	Enzyme	0.125076
莽草酸 Shikimic acid	CES2	Carboxylesterase 2	O00748	CHEMBL3180	Enzyme	0.125076
莽草酸 Shikimic acid	ITGAL	Leukocyte adhesion glycoprotein LFA-1 alpha	P20701	CHEMBL1803	Adhesion	0.125076
莽草酸 Shikimic acid	PTGER1	Prostanoid EP1 receptor	P34995	CHEMBL1811	Family A G protein-coupled receptor	0.125076
莽草酸 Shikimic acid	PTGER4	Prostanoid EP4 receptor	P35408	CHEMBL1836	Family A G protein-coupled receptor	0.125076
莽草酸 Shikimic acid	PTGFR	Prostanoid FP receptor	P43088	CHEMBL1987	Family A G protein-coupled receptor	0.125076
莽草酸 Shikimic acid	PTGER3	Prostanoid EP3 receptor	P43115	CHEMBL3710	Family A G protein-coupled receptor	0.125076
莽草酸 Shikimic acid	PTGDR	Prostanoid DP receptor	Q13258	CHEMBL4427	Family A G protein-coupled receptor	0.125076
莽草酸 Shikimic acid	NOS2	Nitric oxide synthase, inducible (by homology)	P35228	CHEMBL4481	Enzyme	0.125076
甘露醇 Mannitol	DPP4	Dipeptidyl peptidase IV	P27487	CHEMBL284	Protease	0.125076
甘露醇 Mannitol	POLA1	DNA polymerase alpha subunit	P09884	CHEMBL1828	Transferase	0.125076
D-山梨醇 D-Sorbitol	DPP4	Dipeptidyl peptidase IV	P27487	CHEMBL284	Protease	0.125076
D-山梨醇 D-Sorbitol	POLA1	DNA polymerase alpha subunit	P09884	CHEMBL1828	Transferase	0.125076
奎宁酸 Quinic acid	FDFT1	Squalene synthetase (by homology)	P37268	CHEMBL3338	Enzyme	0.124538
Spectral Match to Ile-Gly-Ile from NIST14	CTSB	Cathepsin (B and K)	P07858	CHEMBL4072	Protease	0.122582
Spectral Match to Ile-Gly-Ile from NIST14	SIRT1	NAD-dependent deacetylase sirtuin 1	Q96EB6	CHEMBL4506	Eraser	0.122582
维生素D2 Vitamin D2	NR1H3	LXR-alpha	Q13133	CHEMBL2808	Nuclear receptor	0.121986
Massbank:RP016503 Ala-Phe|(2S)-2-[[(2S)-2-azaniumylpropanoyl]amino]-3-phenylpropanoate	MME	Neprilysin (by homology)	P08473	CHEMBL1944	Protease	0.120997
Massbank:RP016503 Ala-Phe|(2S)-2-[[(2S)-2-azaniumylpropanoyl]amino]-3-phenylpropanoate	SLC15A1	Oligopeptide transporter small intestine isoform	P46059	CHEMBL4605	Electrochemical transporter	0.120997
二十二烷酸 Behenic acid	KDM2A	Lysine-specific demethylase 2A	Q9Y2K7	CHEMBL1938210	Eraser	0.120824
二十二烷酸 Behenic acid	PHF8	Histone lysine demethylase PHF8	Q9UPP1	CHEMBL1938212	Eraser	0.120824
二十二烷酸 Behenic acid	KDM5C	Lysine-specific demethylase 5C	P41229	CHEMBL2163176	Eraser	0.120824
二十二烷酸 Behenic acid	UGT2B7	UDP-glucuronosyltransferase 2B7	P16662	CHEMBL4370	Enzyme	0.120824
二十二烷酸 Behenic acid	CDC25A	Dual specificity phosphatase Cdc25A	P30304	CHEMBL3775	Phosphatase	0.120824
二十二烷酸 Behenic acid	NR1H4	Bile acid receptor FXR	Q96RI1	CHEMBL2047	Nuclear receptor	0.120824
二十二烷酸 Behenic acid	CYP19A1	Cytochrome P450 19A1	P11511	CHEMBL1978	Cytochrome P450	0.120824
二十二烷酸 Behenic acid	SERPINA6	Corticosteroid binding globulin	P08185	CHEMBL2421	Secreted protein	0.120824
二十二烷酸 Behenic acid	SHBG	Testis-specific androgen-binding protein	P04278	CHEMBL3305	Secreted protein	0.120824
二十二烷酸 Behenic acid	HSD17B3	Estradiol 17-beta-dehydrogenase 3	P37058	CHEMBL4234	Enzyme	0.120824
二十二烷酸 Behenic acid	G6PD	Glucose-6-phosphate 1-dehydrogenase	P11413	CHEMBL5347	Enzyme	0.120824
二十二烷酸 Behenic acid	GABBR1	GABA-B receptor (by homology)	Q9UBS5	CHEMBL2064	Family C G protein-coupled receptor	0.120824
Table S1C Screening results of target of Tremella aurantialba through NPASS databases
Component Name	Target ID	Target Type	Target Name	Target Organism	Gene Name
Glycerophosphocholine	NPT199	Individual Protein	DNA polymerase kappa	Homo sapiens	POLK
Glycerophosphocholine	NPT444	Individual Protein	Ubiquitin carboxyl-terminal hydrolase 1	Homo sapiens	USP1
Glycerophosphocholine	NPT755	Individual Protein	Peptidyl-prolyl cis-trans isomerase NIMA-interacting 1	Homo sapiens	PIN1
Glycerophosphocholine	NPT8	Individual Protein	DNA polymerase iota	Homo sapiens	POLI
Glycerophosphocholine	NPT93	Individual Protein	Survival motor neuron protein	Homo sapiens	SMN1
Glycerophosphocholine	NPT93	Individual Protein	Survival motor neuron protein	Homo sapiens	SMN2
棕榈酸/十六烷酸/ 十六碳烯-[9]-酸 Palmitic acid	NPT10	Individual Protein	Geminin	Homo sapiens	GMNN
棕榈酸/十六烷酸/ 十六碳烯-[9]-酸 Palmitic acid	NPT106	Individual Protein	Peroxisome proliferator-activated receptor delta	Homo sapiens	PPARD
棕榈酸/十六烷酸/ 十六碳烯-[9]-酸 Palmitic acid	NPT106	Individual Protein	Peroxisome proliferator-activated receptor delta	Homo sapiens	PPARD
棕榈酸/十六烷酸/ 十六碳烯-[9]-酸 Palmitic acid	NPT108	Individual Protein	Estrogen receptor alpha	Homo sapiens	ESR1
棕榈酸/十六烷酸/ 十六碳烯-[9]-酸 Palmitic acid	NPT142	Individual Protein	Fatty acid binding protein adipocyte	Homo sapiens	FABP4
棕榈酸/十六烷酸/ 十六碳烯-[9]-酸 Palmitic acid	NPT142	Individual Protein	Fatty acid binding protein adipocyte	Homo sapiens	FABP4
棕榈酸/十六烷酸/ 十六碳烯-[9]-酸 Palmitic acid	NPT142	Individual Protein	Fatty acid binding protein adipocyte	Homo sapiens	FABP4
棕榈酸/十六烷酸/ 十六碳烯-[9]-酸 Palmitic acid	NPT152	Individual Protein	Nuclear factor erythroid 2-related factor 2	Homo sapiens	Nfe2l2
棕榈酸/十六烷酸/ 十六碳烯-[9]-酸 Palmitic acid	NPT153	Individual Protein	Androgen Receptor	Homo sapiens	AR
棕榈酸/十六烷酸/ 十六碳烯-[9]-酸 Palmitic acid	NPT249	Individual Protein	Glucocorticoid receptor	Homo sapiens	NR3C1
棕榈酸/十六烷酸/ 十六碳烯-[9]-酸 Palmitic acid	NPT4001	Individual Protein	Fatty acid binding protein muscle	Homo sapiens	FABP3
棕榈酸/十六烷酸/ 十六碳烯-[9]-酸 Palmitic acid	NPT441	Individual Protein	Cytochrome P450 19A1	Homo sapiens	CYP19A1
棕榈酸/十六烷酸/ 十六碳烯-[9]-酸 Palmitic acid	NPT444	Individual Protein	Ubiquitin carboxyl-terminal hydrolase 1	Homo sapiens	USP1
棕榈酸/十六烷酸/ 十六碳烯-[9]-酸 Palmitic acid	NPT5155	Individual Protein	Fatty acid binding protein intestinal	Homo sapiens	FABP2
棕榈酸/十六烷酸/ 十六碳烯-[9]-酸 Palmitic acid	NPT5235	Individual Protein	Fatty acid binding protein epidermal	Homo sapiens	FABP5
棕榈酸/十六烷酸/ 十六碳烯-[9]-酸 Palmitic acid	NPT5235	Individual Protein	Fatty acid binding protein epidermal	Homo sapiens	FABP5
棕榈酸/十六烷酸/ 十六碳烯-[9]-酸 Palmitic acid	NPT5235	Individual Protein	Fatty acid binding protein epidermal	Homo sapiens	FABP5
棕榈酸/十六烷酸/ 十六碳烯-[9]-酸 Palmitic acid	NPT5236	Individual Protein	Toll-like receptor 2	Homo sapiens	TLR2
棕榈酸/十六烷酸/ 十六碳烯-[9]-酸 Palmitic acid	NPT5236	Individual Protein	Toll-like receptor 2	Homo sapiens	TLR2
棕榈酸/十六烷酸/ 十六碳烯-[9]-酸 Palmitic acid	NPT540	Individual Protein	Bile acid receptor FXR	Homo sapiens	NR1H4
棕榈酸/十六烷酸/ 十六碳烯-[9]-酸 Palmitic acid	NPT866	Individual Protein	Peroxisome proliferator-activated receptor alpha	Homo sapiens	PPARA
棕榈酸/十六烷酸/ 十六碳烯-[9]-酸 Palmitic acid	NPT866	Individual Protein	Peroxisome proliferator-activated receptor alpha	Homo sapiens	PPARA
棕榈酸/十六烷酸/ 十六碳烯-[9]-酸 Palmitic acid	NPT99	Individual Protein	Peroxisome proliferator-activated receptor gamma	Homo sapiens	PPARG
腺嘌呤 Adenine	NPT1005	Individual Protein	Tumor susceptibility gene 101 protein	Homo sapiens	TSG101
腺嘌呤 Adenine	NPT1265	Individual Protein	Serine/threonine-protein kinase PIM1	Homo sapiens	PIM1
腺嘌呤 Adenine	NPT13	Individual Protein	Tyrosine-protein kinase LCK	Homo sapiens	LCK
腺嘌呤 Adenine	NPT1423	Individual Protein	Cyclin-dependent kinase 1	Homo sapiens	CDK1
腺嘌呤 Adenine	NPT1424	Individual Protein	Serine/threonine-protein kinase RAF	Homo sapiens	RAF1
腺嘌呤 Adenine	NPT1426	Individual Protein	c-Jun N-terminal kinase 1	Homo sapiens	MAPK8
腺嘌呤 Adenine	NPT1426	Individual Protein	c-Jun N-terminal kinase 1	Homo sapiens	MAPK8
腺嘌呤 Adenine	NPT1427	Individual Protein	c-Jun N-terminal kinase 2	Homo sapiens	MAP2K7
腺嘌呤 Adenine	NPT1429	Individual Protein	Heat shock protein HSP 90-beta	Homo sapiens	HSP90AB1
腺嘌呤 Adenine	NPT1430	Individual Protein	Serine/threonine-protein kinase AKT2	Homo sapiens	AKT2
腺嘌呤 Adenine	NPT1431	Individual Protein	Mitogen-activated protein kinase kinase kinase 5	Homo sapiens	MAP3K5
腺嘌呤 Adenine	NPT1432	Individual Protein	Serine/threonine-protein kinase Aurora-A	Homo sapiens	AURKA
腺嘌呤 Adenine	NPT1433	Individual Protein	Serine/threonine-protein kinase Aurora-B	Homo sapiens	AURKB
腺嘌呤 Adenine	NPT1434	Individual Protein	Serine/threonine-protein kinase B-raf	Homo sapiens	BRAF
腺嘌呤 Adenine	NPT1435	Individual Protein	Receptor protein-tyrosine kinase erbB-4	Homo sapiens	ERBB4
腺嘌呤 Adenine	NPT1436	Individual Protein	Focal adhesion kinase 1	Homo sapiens	PTK2
腺嘌呤 Adenine	NPT1437	Individual Protein	Tyrosine-protein kinase FES	Homo sapiens	FES
腺嘌呤 Adenine	NPT1438	Individual Protein	Insulin-like growth factor I receptor	Homo sapiens	IGF1R
腺嘌呤 Adenine	NPT1439	Individual Protein	Tyrosine-protein kinase ITK/TSK	Homo sapiens	ITK
腺嘌呤 Adenine	NPT1440	Individual Protein	Tyrosine-protein kinase JAK3	Homo sapiens	JAK3
腺嘌呤 Adenine	NPT1441	Individual Protein	MAP kinase-activated protein kinase 2	Homo sapiens	MAPKAPK2
腺嘌呤 Adenine	NPT1442	Individual Protein	Serine/threonine-protein kinase PAK 2	Homo sapiens	PAK2
腺嘌呤 Adenine	NPT1443	Individual Protein	Pyruvate dehydrogenase kinase isoform 1	Homo sapiens	PDK1
腺嘌呤 Adenine	NPT1444	Individual Protein	PI3-kinase p110-alpha subunit	Homo sapiens	PIK3CA
腺嘌呤 Adenine	NPT1445	Individual Protein	PI3-kinase p110-gamma subunit	Homo sapiens	PIK3CG
腺嘌呤 Adenine	NPT1446	Individual Protein	PI3-kinase p110-delta subunit	Homo sapiens	PIK3CD
腺嘌呤 Adenine	NPT1447	Individual Protein	Serine/threonine-protein kinase RIPK2	Homo sapiens	RIPK2
腺嘌呤 Adenine	NPT1448	Individual Protein	Serine/threonine-protein kinase Sgk1	Homo sapiens	SGK1
腺嘌呤 Adenine	NPT1449	Individual Protein	Tyrosine-protein kinase SYK	Homo sapiens	SYK
腺嘌呤 Adenine	NPT1451	Individual Protein	Cytosolic purine 5'-nucleotidase	Homo sapiens	NT5C2
腺嘌呤 Adenine	NPT152	Individual Protein	Nuclear factor erythroid 2-related factor 2	Homo sapiens	Nfe2l2
腺嘌呤 Adenine	NPT153	Individual Protein	Androgen Receptor	Homo sapiens	AR
腺嘌呤 Adenine	NPT153	Individual Protein	Androgen Receptor	Homo sapiens	AR
腺嘌呤 Adenine	NPT160	Individual Protein	TAR DNA-binding protein 43	Homo sapiens	TARDBP
腺嘌呤 Adenine	NPT162	Individual Protein	Heat shock protein beta-1	Homo sapiens	HSPB1
腺嘌呤 Adenine	NPT182	Individual Protein	Protein kinase C alpha	Homo sapiens	PRKCA
腺嘌呤 Adenine	NPT280	Individual Protein	Matrix metalloproteinase 9	Homo sapiens	MMP9
腺嘌呤 Adenine	NPT281	Individual Protein	MAP kinase ERK1	Homo sapiens	MAPK3
腺嘌呤 Adenine	NPT282	Individual Protein	MAP kinase ERK2	Homo sapiens	MAPK1
腺嘌呤 Adenine	NPT283	Individual Protein	MAP kinase p38 alpha	Homo sapiens	MAPK14
腺嘌呤 Adenine	NPT283	Individual Protein	MAP kinase p38 alpha	Homo sapiens	MAPK14
腺嘌呤 Adenine	NPT285	Individual Protein	Epidermal growth factor receptor erbB1	Homo sapiens	EGFR
腺嘌呤 Adenine	NPT286	Individual Protein	Receptor protein-tyrosine kinase erbB-2	Homo sapiens	ERBB2
腺嘌呤 Adenine	NPT483	Individual Protein	Prelamin-A/C	Homo sapiens	LMNA
腺嘌呤 Adenine	NPT49	Individual Protein	DNA-(apurinic or apyrimidinic site) lyase	Homo sapiens	OGG1
腺嘌呤 Adenine	NPT491	Individual Protein	Dual specificity mitogen-activated protein kinase kinase 1	Homo sapiens	MAP2K1
腺嘌呤 Adenine	NPT567	Individual Protein	Matrix metalloproteinase 3	Homo sapiens	MMP3
腺嘌呤 Adenine	NPT568	Individual Protein	Matrix metalloproteinase-2	Homo sapiens	MMP2
腺嘌呤 Adenine	NPT569	Individual Protein	Matrix metalloproteinase 8	Homo sapiens	MMP8
腺嘌呤 Adenine	NPT570	Individual Protein	Arachidonate 5-lipoxygenase	Homo sapiens	ALOX5
腺嘌呤 Adenine	NPT591	Individual Protein	Glycogen synthase kinase-3 beta	Homo sapiens	GSK3B
腺嘌呤 Adenine	NPT591	Individual Protein	Glycogen synthase kinase-3 beta	Homo sapiens	GSK3B
腺嘌呤 Adenine	NPT592	Individual Protein	Rho-associated protein kinase 1	Homo sapiens	ROCK1
腺嘌呤 Adenine	NPT592	Individual Protein	Rho-associated protein kinase 1	Homo sapiens	ROCK1
腺嘌呤 Adenine	NPT69	Individual Protein	Matrix metalloproteinase-1	Homo sapiens	MMP1
腺嘌呤 Adenine	NPT72	Individual Protein	Solute carrier organic anion transporter family member 1B3	Homo sapiens	SLCO1B3
腺嘌呤 Adenine	NPT728	Individual Protein	Serine/threonine-protein kinase AKT	Homo sapiens	AKT1
腺嘌呤 Adenine	NPT728	Individual Protein	Serine/threonine-protein kinase AKT	Homo sapiens	AKT1
腺嘌呤 Adenine	NPT73	Individual Protein	Solute carrier organic anion transporter family member 1B1	Homo sapiens	SLCO1B1
腺嘌呤 Adenine	NPT967	Individual Protein	Xanthine dehydrogenase	Homo sapiens	XDH
腺嘌呤 Adenine	NPT967	Individual Protein	Xanthine dehydrogenase	Homo sapiens	XDH
腺嘌呤 Adenine	NPT981	Individual Protein	Inhibitor of nuclear factor kappa B kinase beta subunit	Homo sapiens	IKBKB
左旋肉碱 L-Carnitine	NPT1543	Individual Protein	Solute carrier family 22 member 4	Homo sapiens	SLC22A4
左旋肉碱 L-Carnitine	NPT5127	Individual Protein	Solute carrier family 22 member 9	Homo sapiens	SLC22A9
左旋肉碱 L-Carnitine	NPT612	Individual Protein	Canalicular multispecific organic anion transporter 1	Homo sapiens	ABCC2
左旋肉碱 L-Carnitine	NPT622	Individual Protein	Solute carrier organic anion transporter family member 2B1	Homo sapiens	SLCO2B1
左旋肉碱 L-Carnitine	NPT705	Individual Protein	Solute carrier family 22 member 5	Homo sapiens	SLC22A5
左旋肉碱 L-Carnitine	NPT72	Individual Protein	Solute carrier organic anion transporter family member 1B3	Homo sapiens	SLCO1B3
左旋肉碱 L-Carnitine	NPT73	Individual Protein	Solute carrier organic anion transporter family member 1B1	Homo sapiens	SLCO1B1
胡芦巴碱 Trigonelline	NPT135	Individual Protein	Chromobox protein homolog 1	Homo sapiens	CBX1
胡芦巴碱 Trigonelline	NPT45	Individual Protein	Ubiquitin carboxyl-terminal hydrolase 2	Homo sapiens	USP2
胡芦巴碱 Trigonelline	NPT72	Individual Protein	Solute carrier organic anion transporter family member 1B3	Homo sapiens	SLCO1B3
胡芦巴碱 Trigonelline	NPT73	Individual Protein	Solute carrier organic anion transporter family member 1B1	Homo sapiens	SLCO1B1
胡芦巴碱 Trigonelline	NPT861	Individual Protein	Isocitrate dehydrogenase [NADP] cytoplasmic	Homo sapiens	IDH1
L-亮氨酸 L-Leucine	NPT1006	Individual Protein	Proton-coupled amino acid transporter 1	Homo sapiens	SLC36A1
L-亮氨酸 L-Leucine	NPT1149	Individual Protein	Phospholipase A-2-activating protein	Homo sapiens	PLAA
L-亮氨酸 L-Leucine	NPT1157	Individual Protein	L-type amino acid transporter 1	Homo sapiens	SLC7A5
L-亮氨酸 L-Leucine	NPT1157	Individual Protein	L-type amino acid transporter 1	Homo sapiens	SLC7A5
L-亮氨酸 L-Leucine	NPT801	Individual Protein	Intestinal alkaline phosphatase	Homo sapiens	ALPI
L-亮氨酸 L-Leucine	NPT802	Individual Protein	Alkaline phosphatase, tissue-nonspecific isozyme	Homo sapiens	ALPL
L-苹果酸/ 马来酸 Maleic acid	NPT1510	Individual Protein	Alpha-ketoglutarate-dependent dioxygenase FTO	Homo sapiens	FTO
L-苹果酸/ 马来酸 Maleic acid	NPT49	Individual Protein	DNA-(apurinic or apyrimidinic site) lyase	Homo sapiens	OGG1
L-苹果酸/ 马来酸 Maleic acid	NPT5	Individual Protein	Histone-lysine N-methyltransferase, H3 lysine-9 specific 3	Homo sapiens	PRDM9
L-苹果酸/ 马来酸 Maleic acid	NPT532	Individual Protein	Lysine-specific demethylase 4A	Homo sapiens	KDM4A
L-苹果酸/ 马来酸 Maleic acid	NPT535	Individual Protein	Parathyroid hormone receptor	Homo sapiens	PTH1R
L-苹果酸/ 马来酸 Maleic acid	NPT63	Individual Protein	Bromodomain adjacent to zinc finger domain protein 2B	Homo sapiens	BAZ2B
棕榈油酸 Palmitoleic acid	NPT106	Individual Protein	Peroxisome proliferator-activated receptor delta	Homo sapiens	PPARD
棕榈油酸 Palmitoleic acid	NPT144	Individual Protein	Telomerase reverse transcriptase	Homo sapiens	TERT
棕榈油酸 Palmitoleic acid	NPT153	Individual Protein	Androgen Receptor	Homo sapiens	AR
棕榈油酸 Palmitoleic acid	NPT162	Individual Protein	Heat shock protein beta-1	Homo sapiens	HSPB1
棕榈油酸 Palmitoleic acid	NPT163	Individual Protein	Nuclear factor NF-kappa-B p105 subunit	Homo sapiens	NFKB1
棕榈油酸 Palmitoleic acid	NPT677	Individual Protein	Coagulation factor III	Homo sapiens	F3
棕榈油酸 Palmitoleic acid	NPT74	Individual Protein	Proto-oncogene c-JUN	Homo sapiens	JUN
棕榈油酸 Palmitoleic acid	NPT866	Individual Protein	Peroxisome proliferator-activated receptor alpha	Homo sapiens	PPARA
棕榈油酸 Palmitoleic acid	NPT866	Individual Protein	Peroxisome proliferator-activated receptor alpha	Homo sapiens	PPARA
棕榈油酸 Palmitoleic acid	NPT99	Individual Protein	Peroxisome proliferator-activated receptor gamma	Homo sapiens	PPARG
棕榈油酸 Palmitoleic acid	NPT99	Individual Protein	Peroxisome proliferator-activated receptor gamma	Homo sapiens	PPARG
邻苯二甲酸 Phthalic acid	NPT103	Individual Protein	Nuclear receptor ROR-gamma	Homo sapiens	RORC
邻苯二甲酸 Phthalic acid	NPT108	Individual Protein	Estrogen receptor alpha	Homo sapiens	ESR1
邻苯二甲酸 Phthalic acid	NPT13	Individual Protein	Tyrosine-protein kinase LCK	Homo sapiens	LCK
邻苯二甲酸 Phthalic acid	NPT135	Individual Protein	Chromobox protein homolog 1	Homo sapiens	CBX1
邻苯二甲酸 Phthalic acid	NPT443	Individual Protein	Histone acetyltransferase GCN5	Homo sapiens	KAT2A
邻苯二甲酸 Phthalic acid	NPT622	Individual Protein	Solute carrier organic anion transporter family member 2B1	Homo sapiens	SLCO2B1
邻苯二甲酸 Phthalic acid	NPT63	Individual Protein	Bromodomain adjacent to zinc finger domain protein 2B	Homo sapiens	BAZ2B
邻苯二甲酸 Phthalic acid	NPT792	Individual Protein	Arachidonate 15-lipoxygenase	Homo sapiens	ALOX15
邻苯二甲酸 Phthalic acid	NPT94	Individual Protein	Aldehyde dehydrogenase 1A1	Homo sapiens	ALDH1A1
邻苯二甲酸 Phthalic acid	NPT99	Individual Protein	Peroxisome proliferator-activated receptor gamma	Homo sapiens	PPARG
烟酰胺 Nicotinamide	NPT10	Individual Protein	Geminin	Homo sapiens	GMNN
烟酰胺 Nicotinamide	NPT1046	Individual Protein	NAD-dependent deacetylase sirtuin 1	Homo sapiens	SIRT1
烟酰胺 Nicotinamide	NPT1046	Individual Protein	NAD-dependent deacetylase sirtuin 1	Homo sapiens	SIRT1
烟酰胺 Nicotinamide	NPT1046	Individual Protein	NAD-dependent deacetylase sirtuin 1	Homo sapiens	SIRT1
烟酰胺 Nicotinamide	NPT1046	Individual Protein	NAD-dependent deacetylase sirtuin 1	Homo sapiens	SIRT1
烟酰胺 Nicotinamide	NPT1046	Individual Protein	NAD-dependent deacetylase sirtuin 1	Homo sapiens	SIRT1
烟酰胺 Nicotinamide	NPT1046	Individual Protein	NAD-dependent deacetylase sirtuin 1	Homo sapiens	SIRT1
烟酰胺 Nicotinamide	NPT1046	Individual Protein	NAD-dependent deacetylase sirtuin 1	Homo sapiens	SIRT1
烟酰胺 Nicotinamide	NPT1046	Individual Protein	NAD-dependent deacetylase sirtuin 1	Homo sapiens	SIRT1
烟酰胺 Nicotinamide	NPT1046	Individual Protein	NAD-dependent deacetylase sirtuin 1	Homo sapiens	SIRT1
烟酰胺 Nicotinamide	NPT1046	Individual Protein	NAD-dependent deacetylase sirtuin 1	Homo sapiens	SIRT1
烟酰胺 Nicotinamide	NPT1046	Individual Protein	NAD-dependent deacetylase sirtuin 1	Homo sapiens	SIRT1
烟酰胺 Nicotinamide	NPT1158	Individual Protein	NAD-dependent deacetylase sirtuin 2	Homo sapiens	SIRT2
烟酰胺 Nicotinamide	NPT1158	Individual Protein	NAD-dependent deacetylase sirtuin 2	Homo sapiens	SIRT2
烟酰胺 Nicotinamide	NPT1158	Individual Protein	NAD-dependent deacetylase sirtuin 2	Homo sapiens	SIRT2
烟酰胺 Nicotinamide	NPT1158	Individual Protein	NAD-dependent deacetylase sirtuin 2	Homo sapiens	SIRT2
烟酰胺 Nicotinamide	NPT1158	Individual Protein	NAD-dependent deacetylase sirtuin 2	Homo sapiens	SIRT2
烟酰胺 Nicotinamide	NPT1158	Individual Protein	NAD-dependent deacetylase sirtuin 2	Homo sapiens	SIRT2
烟酰胺 Nicotinamide	NPT1158	Individual Protein	NAD-dependent deacetylase sirtuin 2	Homo sapiens	SIRT2
烟酰胺 Nicotinamide	NPT1158	Individual Protein	NAD-dependent deacetylase sirtuin 2	Homo sapiens	SIRT2
烟酰胺 Nicotinamide	NPT1158	Individual Protein	NAD-dependent deacetylase sirtuin 2	Homo sapiens	SIRT2
烟酰胺 Nicotinamide	NPT1158	Individual Protein	NAD-dependent deacetylase sirtuin 2	Homo sapiens	SIRT2
烟酰胺 Nicotinamide	NPT1158	Individual Protein	NAD-dependent deacetylase sirtuin 2	Homo sapiens	SIRT2
烟酰胺 Nicotinamide	NPT1158	Individual Protein	NAD-dependent deacetylase sirtuin 2	Homo sapiens	SIRT2
烟酰胺 Nicotinamide	NPT241	Individual Protein	Cytochrome P450 2E1	Homo sapiens	CYP2E1
烟酰胺 Nicotinamide	NPT241	Individual Protein	Cytochrome P450 2E1	Homo sapiens	CYP2E1
烟酰胺 Nicotinamide	NPT241	Individual Protein	Cytochrome P450 2E1	Homo sapiens	CYP2E1
烟酰胺 Nicotinamide	NPT2562	Individual Protein	Poly [ADP-ribose] polymerase-1	Homo sapiens	PARP1
烟酰胺 Nicotinamide	NPT2562	Individual Protein	Poly [ADP-ribose] polymerase-1	Homo sapiens	PARP1
烟酰胺 Nicotinamide	NPT2562	Individual Protein	Poly [ADP-ribose] polymerase-1	Homo sapiens	PARP1
烟酰胺 Nicotinamide	NPT2562	Individual Protein	Poly [ADP-ribose] polymerase-1	Homo sapiens	PARP1
烟酰胺 Nicotinamide	NPT2562	Individual Protein	Poly [ADP-ribose] polymerase-1	Homo sapiens	PARP1
烟酰胺 Nicotinamide	NPT443	Individual Protein	Histone acetyltransferase GCN5	Homo sapiens	KAT2A
烟酰胺 Nicotinamide	NPT4542	Individual Protein	NAD-dependent deacetylase sirtuin 3	Homo sapiens	SIRT3
烟酰胺 Nicotinamide	NPT4542	Individual Protein	NAD-dependent deacetylase sirtuin 3	Homo sapiens	SIRT3
烟酰胺 Nicotinamide	NPT4542	Individual Protein	NAD-dependent deacetylase sirtuin 3	Homo sapiens	SIRT3
烟酰胺 Nicotinamide	NPT4542	Individual Protein	NAD-dependent deacetylase sirtuin 3	Homo sapiens	SIRT3
烟酰胺 Nicotinamide	NPT4542	Individual Protein	NAD-dependent deacetylase sirtuin 3	Homo sapiens	SIRT3
烟酰胺 Nicotinamide	NPT4542	Individual Protein	NAD-dependent deacetylase sirtuin 3	Homo sapiens	SIRT3
烟酰胺 Nicotinamide	NPT49	Individual Protein	DNA-(apurinic or apyrimidinic site) lyase	Homo sapiens	OGG1
烟酰胺 Nicotinamide	NPT5847	Individual Protein	NAD-dependent protein deacetylase sirtuin-6	Homo sapiens	SIRT6
烟酰胺 Nicotinamide	NPT5847	Individual Protein	NAD-dependent protein deacetylase sirtuin-6	Homo sapiens	SIRT6
烟酰胺 Nicotinamide	NPT5847	Individual Protein	NAD-dependent protein deacetylase sirtuin-6	Homo sapiens	SIRT6
烟酰胺 Nicotinamide	NPT707	Individual Protein	NAD-dependent protein deacylase sirtuin-5, mitochondrial	Homo sapiens	SIRT5
烟酰胺 Nicotinamide	NPT707	Individual Protein	NAD-dependent protein deacylase sirtuin-5, mitochondrial	Homo sapiens	SIRT5
尿嘧啶 Uracil	NPT10	Individual Protein	Geminin	Homo sapiens	GMNN
尿嘧啶 Uracil	NPT160	Individual Protein	TAR DNA-binding protein 43	Homo sapiens	TARDBP
丁二酸 Amber Acid	NPT2883	Individual Protein	Egl nine homolog 1	Homo sapiens	EGLN1
丁二酸 Amber Acid	NPT2883	Individual Protein	Egl nine homolog 1	Homo sapiens	EGLN1
丁二酸 Amber Acid	NPT2883	Individual Protein	Egl nine homolog 1	Homo sapiens	EGLN1
丁二酸 Amber Acid	NPT2883	Individual Protein	Egl nine homolog 1	Homo sapiens	EGLN1
丁二酸 Amber Acid	NPT483	Individual Protein	Prelamin-A/C	Homo sapiens	LMNA
丁二酸 Amber Acid	NPT49	Individual Protein	DNA-(apurinic or apyrimidinic site) lyase	Homo sapiens	OGG1
丁二酸 Amber Acid	NPT642	Individual Protein	NADP-dependent malic enzyme, mitochondrial	Homo sapiens	ME3
L-天冬氨酸 l-aspartic acid	NPT104	Individual Protein	Cerebroside-sulfatase	Homo sapiens	ARSA
L-天冬氨酸 l-aspartic acid	NPT1259	Individual Protein	Metabotropic glutamate receptor 1	Homo sapiens	GRM1
L-天冬氨酸 l-aspartic acid	NPT208	Individual Protein	Cytochrome P450 1A2	Homo sapiens	CYP1A2
L-天冬氨酸 l-aspartic acid	NPT213	Individual Protein	Cytochrome P450 2C19	Homo sapiens	CYP2C19
L-天冬氨酸 l-aspartic acid	NPT3757	Individual Protein	Metabotropic glutamate receptor 6	Homo sapiens	GRM6
L-天冬氨酸 l-aspartic acid	NPT4563	Individual Protein	Metabotropic glutamate receptor 2	Homo sapiens	GRM2
L-天冬氨酸 l-aspartic acid	NPT483	Individual Protein	Prelamin-A/C	Homo sapiens	LMNA
L-天冬氨酸 l-aspartic acid	NPT49	Individual Protein	DNA-(apurinic or apyrimidinic site) lyase	Homo sapiens	OGG1
L-天冬氨酸 l-aspartic acid	NPT5	Individual Protein	Histone-lysine N-methyltransferase, H3 lysine-9 specific 3	Homo sapiens	PRDM9
L-天冬氨酸 l-aspartic acid	NPT50	Individual Protein	Tyrosyl-DNA phosphodiesterase 1	Homo sapiens	TDP1
L-天冬氨酸 l-aspartic acid	NPT50	Individual Protein	Tyrosyl-DNA phosphodiesterase 1	Homo sapiens	TDP1
L-天冬氨酸 l-aspartic acid	NPT58	Individual Protein	Bloom syndrome protein	Homo sapiens	BLM
L-天冬氨酸 l-aspartic acid	NPT94	Individual Protein	Aldehyde dehydrogenase 1A1	Homo sapiens	ALDH1A1
L-天冬氨酸 l-aspartic acid	NPT94	Individual Protein	Aldehyde dehydrogenase 1A1	Homo sapiens	ALDH1A1
次黄嘌呤 6-Hydroxypurine	NPT1291	Individual Protein	Purine nucleoside phosphorylase	Homo sapiens	PNP
次黄嘌呤 6-Hydroxypurine	NPT153	Individual Protein	Androgen Receptor	Homo sapiens	AR
次黄嘌呤 6-Hydroxypurine	NPT72	Individual Protein	Solute carrier organic anion transporter family member 1B3	Homo sapiens	SLCO1B3
次黄嘌呤 6-Hydroxypurine	NPT73	Individual Protein	Solute carrier organic anion transporter family member 1B1	Homo sapiens	SLCO1B1
次黄嘌呤 6-Hydroxypurine	NPT94	Individual Protein	Aldehyde dehydrogenase 1A1	Homo sapiens	ALDH1A1
(+)-Costunolide	NPT108	Individual Protein	Estrogen receptor alpha	Homo sapiens	ESR1
(+)-Costunolide	NPT108	Individual Protein	Estrogen receptor alpha	Homo sapiens	ESR1
(+)-Costunolide	NPT144	Individual Protein	Telomerase reverse transcriptase	Homo sapiens	TERT
(+)-Costunolide	NPT31	Individual Protein	Cyclooxygenase-2	Homo sapiens	PTGS2
(+)-Costunolide	NPT721	Individual Protein	Nuclear factor NF-kappa-B p65 subunit	Homo sapiens	RELA
烟碱Nicotine	NPT10	Individual Protein	Geminin	Homo sapiens	GMNN
烟碱Nicotine	NPT102	Individual Protein	Interleukin-8	Homo sapiens	CXCL8
烟碱Nicotine	NPT103	Individual Protein	Nuclear receptor ROR-gamma	Homo sapiens	RORC
烟碱Nicotine	NPT104	Individual Protein	Cerebroside-sulfatase	Homo sapiens	ARSA
烟碱Nicotine	NPT135	Individual Protein	Chromobox protein homolog 1	Homo sapiens	CBX1
烟碱Nicotine	NPT152	Individual Protein	Nuclear factor erythroid 2-related factor 2	Homo sapiens	Nfe2l2
烟碱Nicotine	NPT153	Individual Protein	Androgen Receptor	Homo sapiens	AR
烟碱Nicotine	NPT154	Individual Protein	Mothers against decapentaplegic homolog 3	Homo sapiens	SMAD3
烟碱Nicotine	NPT1543	Individual Protein	Solute carrier family 22 member 4	Homo sapiens	SLC22A4
烟碱Nicotine	NPT160	Individual Protein	TAR DNA-binding protein 43	Homo sapiens	TARDBP
烟碱Nicotine	NPT208	Individual Protein	Cytochrome P450 1A2	Homo sapiens	CYP1A2
烟碱Nicotine	NPT240	Individual Protein	Cytochrome P450 2A6	Homo sapiens	CYP2A6
烟碱Nicotine	NPT240	Individual Protein	Cytochrome P450 2A6	Homo sapiens	CYP2A6
烟碱Nicotine	NPT240	Individual Protein	Cytochrome P450 2A6	Homo sapiens	CYP2A6
烟碱Nicotine	NPT240	Individual Protein	Cytochrome P450 2A6	Homo sapiens	CYP2A6
烟碱Nicotine	NPT240	Individual Protein	Cytochrome P450 2A6	Homo sapiens	CYP2A6
烟碱Nicotine	NPT242	Individual Protein	Dopamine D1 receptor	Homo sapiens	DRD1
烟碱Nicotine	NPT2599	Individual Protein	Cytochrome P450 2A13	Homo sapiens	CYP2A13
烟碱Nicotine	NPT2599	Individual Protein	Cytochrome P450 2A13	Homo sapiens	CYP2A13
烟碱Nicotine	NPT296	Individual Protein	Sigma opioid receptor	Homo sapiens	SIGMAR1
烟碱Nicotine	NPT346	Individual Protein	Transient receptor potential cation channel subfamily A member 1	Homo sapiens	TRPA1
烟碱Nicotine	NPT410	Individual Protein	Neuronal acetylcholine receptor protein alpha-7 subunit	Homo sapiens	CHRNA7
烟碱Nicotine	NPT410	Individual Protein	Neuronal acetylcholine receptor protein alpha-7 subunit	Homo sapiens	CHRNA7
烟碱Nicotine	NPT410	Individual Protein	Neuronal acetylcholine receptor protein alpha-7 subunit	Homo sapiens	CHRNA7
烟碱Nicotine	NPT410	Individual Protein	Neuronal acetylcholine receptor protein alpha-7 subunit	Homo sapiens	CHRNA7
烟碱Nicotine	NPT410	Individual Protein	Neuronal acetylcholine receptor protein alpha-7 subunit	Homo sapiens	CHRNA7
烟碱Nicotine	NPT410	Individual Protein	Neuronal acetylcholine receptor protein alpha-7 subunit	Homo sapiens	CHRNA7
烟碱Nicotine	NPT410	Individual Protein	Neuronal acetylcholine receptor protein alpha-7 subunit	Homo sapiens	CHRNA7
烟碱Nicotine	NPT410	Individual Protein	Neuronal acetylcholine receptor protein alpha-7 subunit	Homo sapiens	CHRNA7
烟碱Nicotine	NPT410	Individual Protein	Neuronal acetylcholine receptor protein alpha-7 subunit	Homo sapiens	CHRNA7
烟碱Nicotine	NPT410	Individual Protein	Neuronal acetylcholine receptor protein alpha-7 subunit	Homo sapiens	CHRNA7
烟碱Nicotine	NPT410	Individual Protein	Neuronal acetylcholine receptor protein alpha-7 subunit	Homo sapiens	CHRNA7
烟碱Nicotine	NPT410	Individual Protein	Neuronal acetylcholine receptor protein alpha-7 subunit	Homo sapiens	CHRNA7
烟碱Nicotine	NPT410	Individual Protein	Neuronal acetylcholine receptor protein alpha-7 subunit	Homo sapiens	CHRNA7
烟碱Nicotine	NPT410	Individual Protein	Neuronal acetylcholine receptor protein alpha-7 subunit	Homo sapiens	CHRNA7
烟碱Nicotine	NPT410	Individual Protein	Neuronal acetylcholine receptor protein alpha-7 subunit	Homo sapiens	CHRNA7
烟碱Nicotine	NPT410	Individual Protein	Neuronal acetylcholine receptor protein alpha-7 subunit	Homo sapiens	CHRNA7
烟碱Nicotine	NPT410	Individual Protein	Neuronal acetylcholine receptor protein alpha-7 subunit	Homo sapiens	CHRNA7
烟碱Nicotine	NPT410	Individual Protein	Neuronal acetylcholine receptor protein alpha-7 subunit	Homo sapiens	CHRNA7
烟碱Nicotine	NPT410	Individual Protein	Neuronal acetylcholine receptor protein alpha-7 subunit	Homo sapiens	CHRNA7
烟碱Nicotine	NPT410	Individual Protein	Neuronal acetylcholine receptor protein alpha-7 subunit	Homo sapiens	CHRNA7
烟碱Nicotine	NPT410	Individual Protein	Neuronal acetylcholine receptor protein alpha-7 subunit	Homo sapiens	CHRNA7
烟碱Nicotine	NPT410	Individual Protein	Neuronal acetylcholine receptor protein alpha-7 subunit	Homo sapiens	CHRNA7
烟碱Nicotine	NPT410	Individual Protein	Neuronal acetylcholine receptor protein alpha-7 subunit	Homo sapiens	CHRNA7
烟碱Nicotine	NPT410	Individual Protein	Neuronal acetylcholine receptor protein alpha-7 subunit	Homo sapiens	CHRNA7
烟碱Nicotine	NPT410	Individual Protein	Neuronal acetylcholine receptor protein alpha-7 subunit	Homo sapiens	CHRNA7
烟碱Nicotine	NPT410	Individual Protein	Neuronal acetylcholine receptor protein alpha-7 subunit	Homo sapiens	CHRNA7
烟碱Nicotine	NPT424	Individual Protein	Neuronal acetylcholine receptor subunit alpha-3	Homo sapiens	CHRNA3
烟碱Nicotine	NPT424	Individual Protein	Neuronal acetylcholine receptor subunit alpha-3	Homo sapiens	CHRNA3
烟碱Nicotine	NPT424	Individual Protein	Neuronal acetylcholine receptor subunit alpha-3	Homo sapiens	CHRNA3
烟碱Nicotine	NPT429	Individual Protein	Neuronal acetylcholine receptor protein alpha-4 subunit	Homo sapiens	CHRNA4
烟碱Nicotine	NPT429	Individual Protein	Neuronal acetylcholine receptor protein alpha-4 subunit	Homo sapiens	CHRNA4
烟碱Nicotine	NPT4296	Individual Protein	Equilibrative nucleoside transporter 4	Homo sapiens	SLC29A4
烟碱Nicotine	NPT4296	Individual Protein	Equilibrative nucleoside transporter 4	Homo sapiens	SLC29A4
烟碱Nicotine	NPT5	Individual Protein	Histone-lysine N-methyltransferase, H3 lysine-9 specific 3	Homo sapiens	PRDM9
烟碱Nicotine	NPT5033	Individual Protein	Acetylcholine receptor protein alpha chain	Homo sapiens	CHRNA1
烟碱Nicotine	NPT5033	Individual Protein	Acetylcholine receptor protein alpha chain	Homo sapiens	CHRNA1
烟碱Nicotine	NPT51	Individual Protein	Microtubule-associated protein tau	Homo sapiens	MAPT
烟碱Nicotine	NPT612	Individual Protein	Canalicular multispecific organic anion transporter 1	Homo sapiens	ABCC2
烟碱Nicotine	NPT613	Individual Protein	Solute carrier family 22 member 1	Homo sapiens	SLC22A1
烟碱Nicotine	NPT613	Individual Protein	Solute carrier family 22 member 1	Homo sapiens	SLC22A1
烟碱Nicotine	NPT622	Individual Protein	Solute carrier organic anion transporter family member 2B1	Homo sapiens	SLCO2B1
烟碱Nicotine	NPT698	Individual Protein	Regulator of G-protein signaling 4	Homo sapiens	RGS4
烟碱Nicotine	NPT698	Individual Protein	Regulator of G-protein signaling 4	Homo sapiens	RGS4
烟碱Nicotine	NPT698	Individual Protein	Regulator of G-protein signaling 4	Homo sapiens	RGS4
烟碱Nicotine	NPT705	Individual Protein	Solute carrier family 22 member 5	Homo sapiens	SLC22A5
烟碱Nicotine	NPT705	Individual Protein	Solute carrier family 22 member 5	Homo sapiens	SLC22A5
烟碱Nicotine	NPT72	Individual Protein	Solute carrier organic anion transporter family member 1B3	Homo sapiens	SLCO1B3
烟碱Nicotine	NPT73	Individual Protein	Solute carrier organic anion transporter family member 1B1	Homo sapiens	SLCO1B1
烟碱Nicotine	NPT94	Individual Protein	Aldehyde dehydrogenase 1A1	Homo sapiens	ALDH1A1
烟碱Nicotine	NPT94	Individual Protein	Aldehyde dehydrogenase 1A1	Homo sapiens	ALDH1A1
烟碱Nicotine	NPT94	Individual Protein	Aldehyde dehydrogenase 1A1	Homo sapiens	ALDH1A1
烟碱Nicotine	NPT98	Individual Protein	HERG	Homo sapiens	KCNH2
烟碱Nicotine	NPT98	Individual Protein	HERG	Homo sapiens	KCNH2
烟碱Nicotine	NPT98	Individual Protein	HERG	Homo sapiens	KCNH2
烟碱Nicotine	NPT98	Individual Protein	HERG	Homo sapiens	KCNH2
烟碱Nicotine	NPT98	Individual Protein	HERG	Homo sapiens	KCNH2
烟碱Nicotine	NPT98	Individual Protein	HERG	Homo sapiens	KCNH2
二烯丙基二硫醚 Di-2-propenyl disulfide	NPT109	Individual Protein	Cytochrome P450 3A4	Homo sapiens	CYP3A4
二烯丙基二硫醚 Di-2-propenyl disulfide	NPT151	Individual Protein	15-hydroxyprostaglandin dehydrogenase [NAD+]	Homo sapiens	HPGD
二烯丙基二硫醚 Di-2-propenyl disulfide	NPT198	Individual Protein	Vitamin D receptor	Homo sapiens	VDR
二烯丙基二硫醚 Di-2-propenyl disulfide	NPT346	Individual Protein	Transient receptor potential cation channel subfamily A member 1	Homo sapiens	TRPA1
二烯丙基二硫醚 Di-2-propenyl disulfide	NPT346	Individual Protein	Transient receptor potential cation channel subfamily A member 1	Homo sapiens	TRPA1
二烯丙基二硫醚 Di-2-propenyl disulfide	NPT49	Individual Protein	DNA-(apurinic or apyrimidinic site) lyase	Homo sapiens	OGG1
二烯丙基二硫醚 Di-2-propenyl disulfide	NPT792	Individual Protein	Arachidonate 15-lipoxygenase	Homo sapiens	ALOX15
二烯丙基二硫醚 Di-2-propenyl disulfide	NPT94	Individual Protein	Aldehyde dehydrogenase 1A1	Homo sapiens	ALDH1A1
L-蛋氨酸 L-Methionine	NPT865	Individual Protein	Fatty acid synthase	Homo sapiens	FASN
2,6-二羟基嘌呤 Xanthine	NPT204	Individual Protein	Acetylcholinesterase	Homo sapiens	ACHE
2,6-二羟基嘌呤 Xanthine	NPT217	Individual Protein	Adenosine A2a receptor	Homo sapiens	ADORA2A
2,6-二羟基嘌呤 Xanthine	NPT439	Individual Protein	Butyrylcholinesterase	Homo sapiens	BCHE
2,6-二羟基嘌呤 Xanthine	NPT46	Individual Protein	Thyroid hormone receptor beta-1	Homo sapiens	THRB
2,6-二羟基嘌呤 Xanthine	NPT876	Individual Protein	Guanine deaminase	Homo sapiens	GDA
六氢吡啶-alpha-羧酸/ DL-高脯氨酸 Pipecolic acid	NPT31	Individual Protein	Cyclooxygenase-2	Homo sapiens	PTGS2
L-酪氨酸 L-tyrosine	NPT1104	Individual Protein	SLC16A10 protein	Homo sapiens	SLC16A10
L-酪氨酸 L-tyrosine	NPT1157	Individual Protein	L-type amino acid transporter 1	Homo sapiens	SLC7A5
L-酪氨酸 L-tyrosine	NPT1157	Individual Protein	L-type amino acid transporter 1	Homo sapiens	SLC7A5
组氨酸 Histidine	NPT109	Individual Protein	Cytochrome P450 3A4	Homo sapiens	CYP3A4
组氨酸 Histidine	NPT109	Individual Protein	Cytochrome P450 3A4	Homo sapiens	CYP3A4
组氨酸 Histidine	NPT233	Individual Protein	Carbonic anhydrase II	Homo sapiens	CA2
组氨酸 Histidine	NPT443	Individual Protein	Histone acetyltransferase GCN5	Homo sapiens	KAT2A
组氨酸 Histidine	NPT5	Individual Protein	Histone-lysine N-methyltransferase, H3 lysine-9 specific 3	Homo sapiens	PRDM9
组氨酸 Histidine	NPT64	Individual Protein	ATPase family AAA domain-containing protein 5	Homo sapiens	ATAD5
组氨酸 Histidine	NPT803	Individual Protein	Flap endonuclease 1	Homo sapiens	FEN1
组氨酸 Histidine	NPT947	Individual Protein	Carbonic anhydrase I	Homo sapiens	CA1
L-丙氨酸 L-Alanine	NPT1006	Individual Protein	Proton-coupled amino acid transporter 1	Homo sapiens	SLC36A1
L-丙氨酸 L-Alanine	NPT49	Individual Protein	DNA-(apurinic or apyrimidinic site) lyase	Homo sapiens	OGG1
L-丙氨酸 L-Alanine	NPT50	Individual Protein	Tyrosyl-DNA phosphodiesterase 1	Homo sapiens	TDP1
异亮氨酸 Isoleucine	NPT1006	Individual Protein	Proton-coupled amino acid transporter 1	Homo sapiens	SLC36A1
2-氨基异丁酸 2-Aminoisobutyric acid	NPT1006	Individual Protein	Proton-coupled amino acid transporter 1	Homo sapiens	SLC36A1
苯丙氨酸 Phenylalanine (Phe)	NPT108	Individual Protein	Estrogen receptor alpha	Homo sapiens	ESR1
苯丙氨酸 Phenylalanine (Phe)	NPT1104	Individual Protein	SLC16A10 protein	Homo sapiens	SLC16A10
苯丙氨酸 Phenylalanine (Phe)	NPT1149	Individual Protein	Phospholipase A-2-activating protein	Homo sapiens	PLAA
苯丙氨酸 Phenylalanine (Phe)	NPT1157	Individual Protein	L-type amino acid transporter 1	Homo sapiens	SLC7A5
苯丙氨酸 Phenylalanine (Phe)	NPT1157	Individual Protein	L-type amino acid transporter 1	Homo sapiens	SLC7A5
苯丙氨酸 Phenylalanine (Phe)	NPT152	Individual Protein	Nuclear factor erythroid 2-related factor 2	Homo sapiens	Nfe2l2
苯丙氨酸 Phenylalanine (Phe)	NPT152	Individual Protein	Nuclear factor erythroid 2-related factor 2	Homo sapiens	Nfe2l2
苯丙氨酸 Phenylalanine (Phe)	NPT233	Individual Protein	Carbonic anhydrase II	Homo sapiens	CA2
苯丙氨酸 Phenylalanine (Phe)	NPT249	Individual Protein	Glucocorticoid receptor	Homo sapiens	NR3C1
苯丙氨酸 Phenylalanine (Phe)	NPT46	Individual Protein	Thyroid hormone receptor beta-1	Homo sapiens	THRB
苯丙氨酸 Phenylalanine (Phe)	NPT801	Individual Protein	Intestinal alkaline phosphatase	Homo sapiens	ALPI
苯丙氨酸 Phenylalanine (Phe)	NPT802	Individual Protein	Alkaline phosphatase, tissue-nonspecific isozyme	Homo sapiens	ALPL
苯丙氨酸 Phenylalanine (Phe)	NPT947	Individual Protein	Carbonic anhydrase I	Homo sapiens	CA1
谷氨酸Glu L-Glutamic acid	NPT100	Individual Protein	Glutaminase kidney isoform, mitochondrial	Homo sapiens	GLS
谷氨酸Glu L-Glutamic acid	NPT1259	Individual Protein	Metabotropic glutamate receptor 1	Homo sapiens	GRM1
谷氨酸Glu L-Glutamic acid	NPT1259	Individual Protein	Metabotropic glutamate receptor 1	Homo sapiens	GRM1
谷氨酸Glu L-Glutamic acid	NPT1259	Individual Protein	Metabotropic glutamate receptor 1	Homo sapiens	GRM1
谷氨酸Glu L-Glutamic acid	NPT1259	Individual Protein	Metabotropic glutamate receptor 1	Homo sapiens	GRM1
谷氨酸Glu L-Glutamic acid	NPT1259	Individual Protein	Metabotropic glutamate receptor 1	Homo sapiens	GRM1
谷氨酸Glu L-Glutamic acid	NPT1259	Individual Protein	Metabotropic glutamate receptor 1	Homo sapiens	GRM1
谷氨酸Glu L-Glutamic acid	NPT1259	Individual Protein	Metabotropic glutamate receptor 1	Homo sapiens	GRM1
谷氨酸Glu L-Glutamic acid	NPT1259	Individual Protein	Metabotropic glutamate receptor 1	Homo sapiens	GRM1
谷氨酸Glu L-Glutamic acid	NPT1259	Individual Protein	Metabotropic glutamate receptor 1	Homo sapiens	GRM1
谷氨酸Glu L-Glutamic acid	NPT1259	Individual Protein	Metabotropic glutamate receptor 1	Homo sapiens	GRM1
谷氨酸Glu L-Glutamic acid	NPT1259	Individual Protein	Metabotropic glutamate receptor 1	Homo sapiens	GRM1
谷氨酸Glu L-Glutamic acid	NPT1510	Individual Protein	Alpha-ketoglutarate-dependent dioxygenase FTO	Homo sapiens	FTO
谷氨酸Glu L-Glutamic acid	NPT1518	Individual Protein	Excitatory amino acid transporter 3	Homo sapiens	SLC1A1
谷氨酸Glu L-Glutamic acid	NPT1519	Individual Protein	Excitatory amino acid transporter 2	Homo sapiens	SLC1A2
谷氨酸Glu L-Glutamic acid	NPT1520	Individual Protein	Excitatory amino acid transporter 1	Homo sapiens	SLC1A3
谷氨酸Glu L-Glutamic acid	NPT1557	Individual Protein	Glutathione reductase	Homo sapiens	GSR
谷氨酸Glu L-Glutamic acid	NPT1557	Individual Protein	Glutathione reductase	Homo sapiens	GSR
谷氨酸Glu L-Glutamic acid	NPT208	Individual Protein	Cytochrome P450 1A2	Homo sapiens	CYP1A2
谷氨酸Glu L-Glutamic acid	NPT218	Individual Protein	Adenosine A3 receptor	Homo sapiens	ADORA3
谷氨酸Glu L-Glutamic acid	NPT226	Individual Protein	Beta-2 adrenergic receptor	Homo sapiens	ADRB2
谷氨酸Glu L-Glutamic acid	NPT3549	Individual Protein	Metabotropic glutamate receptor 5	Homo sapiens	GRM5
谷氨酸Glu L-Glutamic acid	NPT3549	Individual Protein	Metabotropic glutamate receptor 5	Homo sapiens	GRM5
谷氨酸Glu L-Glutamic acid	NPT3549	Individual Protein	Metabotropic glutamate receptor 5	Homo sapiens	GRM5
谷氨酸Glu L-Glutamic acid	NPT3549	Individual Protein	Metabotropic glutamate receptor 5	Homo sapiens	GRM5
谷氨酸Glu L-Glutamic acid	NPT3549	Individual Protein	Metabotropic glutamate receptor 5	Homo sapiens	GRM5
谷氨酸Glu L-Glutamic acid	NPT3549	Individual Protein	Metabotropic glutamate receptor 5	Homo sapiens	GRM5
谷氨酸Glu L-Glutamic acid	NPT3549	Individual Protein	Metabotropic glutamate receptor 5	Homo sapiens	GRM5
谷氨酸Glu L-Glutamic acid	NPT3549	Individual Protein	Metabotropic glutamate receptor 5	Homo sapiens	GRM5
谷氨酸Glu L-Glutamic acid	NPT3549	Individual Protein	Metabotropic glutamate receptor 5	Homo sapiens	GRM5
谷氨酸Glu L-Glutamic acid	NPT3737	Individual Protein	Glutamate receptor ionotropic kainate 2	Homo sapiens	GRIK2
谷氨酸Glu L-Glutamic acid	NPT3737	Individual Protein	Glutamate receptor ionotropic kainate 2	Homo sapiens	GRIK2
谷氨酸Glu L-Glutamic acid	NPT3737	Individual Protein	Glutamate receptor ionotropic kainate 2	Homo sapiens	GRIK2
谷氨酸Glu L-Glutamic acid	NPT3737	Individual Protein	Glutamate receptor ionotropic kainate 2	Homo sapiens	GRIK2
谷氨酸Glu L-Glutamic acid	NPT3741	Individual Protein	Glutamate receptor ionotropic, AMPA 1	Homo sapiens	GRIA1
谷氨酸Glu L-Glutamic acid	NPT3741	Individual Protein	Glutamate receptor ionotropic, AMPA 1	Homo sapiens	GRIA1
谷氨酸Glu L-Glutamic acid	NPT3741	Individual Protein	Glutamate receptor ionotropic, AMPA 1	Homo sapiens	GRIA1
谷氨酸Glu L-Glutamic acid	NPT3741	Individual Protein	Glutamate receptor ionotropic, AMPA 1	Homo sapiens	GRIA1
谷氨酸Glu L-Glutamic acid	NPT3741	Individual Protein	Glutamate receptor ionotropic, AMPA 1	Homo sapiens	GRIA1
谷氨酸Glu L-Glutamic acid	NPT3741	Individual Protein	Glutamate receptor ionotropic, AMPA 1	Homo sapiens	GRIA1
谷氨酸Glu L-Glutamic acid	NPT3741	Individual Protein	Glutamate receptor ionotropic, AMPA 1	Homo sapiens	GRIA1
谷氨酸Glu L-Glutamic acid	NPT3742	Individual Protein	Glutamate receptor ionotropic, AMPA 2	Homo sapiens	GRIA2
谷氨酸Glu L-Glutamic acid	NPT3742	Individual Protein	Glutamate receptor ionotropic, AMPA 2	Homo sapiens	GRIA2
谷氨酸Glu L-Glutamic acid	NPT3742	Individual Protein	Glutamate receptor ionotropic, AMPA 2	Homo sapiens	GRIA2
谷氨酸Glu L-Glutamic acid	NPT3742	Individual Protein	Glutamate receptor ionotropic, AMPA 2	Homo sapiens	GRIA2
谷氨酸Glu L-Glutamic acid	NPT3742	Individual Protein	Glutamate receptor ionotropic, AMPA 2	Homo sapiens	GRIA2
谷氨酸Glu L-Glutamic acid	NPT3742	Individual Protein	Glutamate receptor ionotropic, AMPA 2	Homo sapiens	GRIA2
谷氨酸Glu L-Glutamic acid	NPT3742	Individual Protein	Glutamate receptor ionotropic, AMPA 2	Homo sapiens	GRIA2
谷氨酸Glu L-Glutamic acid	NPT3742	Individual Protein	Glutamate receptor ionotropic, AMPA 2	Homo sapiens	GRIA2
谷氨酸Glu L-Glutamic acid	NPT3743	Individual Protein	Glutamate receptor ionotropic, AMPA 4	Homo sapiens	GRIA4
谷氨酸Glu L-Glutamic acid	NPT3743	Individual Protein	Glutamate receptor ionotropic, AMPA 4	Homo sapiens	GRIA4
谷氨酸Glu L-Glutamic acid	NPT3743	Individual Protein	Glutamate receptor ionotropic, AMPA 4	Homo sapiens	GRIA4
谷氨酸Glu L-Glutamic acid	NPT3743	Individual Protein	Glutamate receptor ionotropic, AMPA 4	Homo sapiens	GRIA4
谷氨酸Glu L-Glutamic acid	NPT3743	Individual Protein	Glutamate receptor ionotropic, AMPA 4	Homo sapiens	GRIA4
谷氨酸Glu L-Glutamic acid	NPT3744	Individual Protein	Glutamate receptor ionotropic kainate 1	Homo sapiens	GRIK1
谷氨酸Glu L-Glutamic acid	NPT3744	Individual Protein	Glutamate receptor ionotropic kainate 1	Homo sapiens	GRIK1
谷氨酸Glu L-Glutamic acid	NPT3744	Individual Protein	Glutamate receptor ionotropic kainate 1	Homo sapiens	GRIK1
谷氨酸Glu L-Glutamic acid	NPT3744	Individual Protein	Glutamate receptor ionotropic kainate 1	Homo sapiens	GRIK1
谷氨酸Glu L-Glutamic acid	NPT3744	Individual Protein	Glutamate receptor ionotropic kainate 1	Homo sapiens	GRIK1
谷氨酸Glu L-Glutamic acid	NPT3745	Individual Protein	Glutamate receptor ionotropic kainate 5	Homo sapiens	GRIK5
谷氨酸Glu L-Glutamic acid	NPT3745	Individual Protein	Glutamate receptor ionotropic kainate 5	Homo sapiens	GRIK5
谷氨酸Glu L-Glutamic acid	NPT3745	Individual Protein	Glutamate receptor ionotropic kainate 5	Homo sapiens	GRIK5
谷氨酸Glu L-Glutamic acid	NPT3746	Individual Protein	Glutamate receptor ionotropic kainate 3	Homo sapiens	GRIK3
谷氨酸Glu L-Glutamic acid	NPT3746	Individual Protein	Glutamate receptor ionotropic kainate 3	Homo sapiens	GRIK3
谷氨酸Glu L-Glutamic acid	NPT3757	Individual Protein	Metabotropic glutamate receptor 6	Homo sapiens	GRM6
谷氨酸Glu L-Glutamic acid	NPT3757	Individual Protein	Metabotropic glutamate receptor 6	Homo sapiens	GRM6
谷氨酸Glu L-Glutamic acid	NPT3757	Individual Protein	Metabotropic glutamate receptor 6	Homo sapiens	GRM6
谷氨酸Glu L-Glutamic acid	NPT3757	Individual Protein	Metabotropic glutamate receptor 6	Homo sapiens	GRM6
谷氨酸Glu L-Glutamic acid	NPT3757	Individual Protein	Metabotropic glutamate receptor 6	Homo sapiens	GRM6
谷氨酸Glu L-Glutamic acid	NPT3758	Individual Protein	Glutamate receptor ionotropic, AMPA 3	Homo sapiens	GRIA3
谷氨酸Glu L-Glutamic acid	NPT3758	Individual Protein	Glutamate receptor ionotropic, AMPA 3	Homo sapiens	GRIA3
谷氨酸Glu L-Glutamic acid	NPT3758	Individual Protein	Glutamate receptor ionotropic, AMPA 3	Homo sapiens	GRIA3
谷氨酸Glu L-Glutamic acid	NPT3758	Individual Protein	Glutamate receptor ionotropic, AMPA 3	Homo sapiens	GRIA3
谷氨酸Glu L-Glutamic acid	NPT4562	Individual Protein	Metabotropic glutamate receptor 3	Homo sapiens	GRM3
谷氨酸Glu L-Glutamic acid	NPT4562	Individual Protein	Metabotropic glutamate receptor 3	Homo sapiens	GRM3
谷氨酸Glu L-Glutamic acid	NPT4562	Individual Protein	Metabotropic glutamate receptor 3	Homo sapiens	GRM3
谷氨酸Glu L-Glutamic acid	NPT4562	Individual Protein	Metabotropic glutamate receptor 3	Homo sapiens	GRM3
谷氨酸Glu L-Glutamic acid	NPT4562	Individual Protein	Metabotropic glutamate receptor 3	Homo sapiens	GRM3
谷氨酸Glu L-Glutamic acid	NPT4562	Individual Protein	Metabotropic glutamate receptor 3	Homo sapiens	GRM3
谷氨酸Glu L-Glutamic acid	NPT4562	Individual Protein	Metabotropic glutamate receptor 3	Homo sapiens	GRM3
谷氨酸Glu L-Glutamic acid	NPT4562	Individual Protein	Metabotropic glutamate receptor 3	Homo sapiens	GRM3
谷氨酸Glu L-Glutamic acid	NPT4562	Individual Protein	Metabotropic glutamate receptor 3	Homo sapiens	GRM3
谷氨酸Glu L-Glutamic acid	NPT4563	Individual Protein	Metabotropic glutamate receptor 2	Homo sapiens	GRM2
谷氨酸Glu L-Glutamic acid	NPT4563	Individual Protein	Metabotropic glutamate receptor 2	Homo sapiens	GRM2
谷氨酸Glu L-Glutamic acid	NPT4563	Individual Protein	Metabotropic glutamate receptor 2	Homo sapiens	GRM2
谷氨酸Glu L-Glutamic acid	NPT4563	Individual Protein	Metabotropic glutamate receptor 2	Homo sapiens	GRM2
谷氨酸Glu L-Glutamic acid	NPT4563	Individual Protein	Metabotropic glutamate receptor 2	Homo sapiens	GRM2
谷氨酸Glu L-Glutamic acid	NPT4563	Individual Protein	Metabotropic glutamate receptor 2	Homo sapiens	GRM2
谷氨酸Glu L-Glutamic acid	NPT4563	Individual Protein	Metabotropic glutamate receptor 2	Homo sapiens	GRM2
谷氨酸Glu L-Glutamic acid	NPT4563	Individual Protein	Metabotropic glutamate receptor 2	Homo sapiens	GRM2
谷氨酸Glu L-Glutamic acid	NPT4563	Individual Protein	Metabotropic glutamate receptor 2	Homo sapiens	GRM2
谷氨酸Glu L-Glutamic acid	NPT4563	Individual Protein	Metabotropic glutamate receptor 2	Homo sapiens	GRM2
谷氨酸Glu L-Glutamic acid	NPT4563	Individual Protein	Metabotropic glutamate receptor 2	Homo sapiens	GRM2
谷氨酸Glu L-Glutamic acid	NPT4563	Individual Protein	Metabotropic glutamate receptor 2	Homo sapiens	GRM2
谷氨酸Glu L-Glutamic acid	NPT4563	Individual Protein	Metabotropic glutamate receptor 2	Homo sapiens	GRM2
谷氨酸Glu L-Glutamic acid	NPT4563	Individual Protein	Metabotropic glutamate receptor 2	Homo sapiens	GRM2
谷氨酸Glu L-Glutamic acid	NPT4563	Individual Protein	Metabotropic glutamate receptor 2	Homo sapiens	GRM2
谷氨酸Glu L-Glutamic acid	NPT4563	Individual Protein	Metabotropic glutamate receptor 2	Homo sapiens	GRM2
谷氨酸Glu L-Glutamic acid	NPT4563	Individual Protein	Metabotropic glutamate receptor 2	Homo sapiens	GRM2
谷氨酸Glu L-Glutamic acid	NPT4563	Individual Protein	Metabotropic glutamate receptor 2	Homo sapiens	GRM2
谷氨酸Glu L-Glutamic acid	NPT4563	Individual Protein	Metabotropic glutamate receptor 2	Homo sapiens	GRM2
谷氨酸Glu L-Glutamic acid	NPT4565	Individual Protein	Metabotropic glutamate receptor 4	Homo sapiens	GRM4
谷氨酸Glu L-Glutamic acid	NPT4565	Individual Protein	Metabotropic glutamate receptor 4	Homo sapiens	GRM4
谷氨酸Glu L-Glutamic acid	NPT4565	Individual Protein	Metabotropic glutamate receptor 4	Homo sapiens	GRM4
谷氨酸Glu L-Glutamic acid	NPT4565	Individual Protein	Metabotropic glutamate receptor 4	Homo sapiens	GRM4
谷氨酸Glu L-Glutamic acid	NPT4565	Individual Protein	Metabotropic glutamate receptor 4	Homo sapiens	GRM4
谷氨酸Glu L-Glutamic acid	NPT4565	Individual Protein	Metabotropic glutamate receptor 4	Homo sapiens	GRM4
谷氨酸Glu L-Glutamic acid	NPT4565	Individual Protein	Metabotropic glutamate receptor 4	Homo sapiens	GRM4
谷氨酸Glu L-Glutamic acid	NPT4565	Individual Protein	Metabotropic glutamate receptor 4	Homo sapiens	GRM4
谷氨酸Glu L-Glutamic acid	NPT4565	Individual Protein	Metabotropic glutamate receptor 4	Homo sapiens	GRM4
谷氨酸Glu L-Glutamic acid	NPT4565	Individual Protein	Metabotropic glutamate receptor 4	Homo sapiens	GRM4
谷氨酸Glu L-Glutamic acid	NPT4565	Individual Protein	Metabotropic glutamate receptor 4	Homo sapiens	GRM4
谷氨酸Glu L-Glutamic acid	NPT4566	Individual Protein	Metabotropic glutamate receptor 7	Homo sapiens	GRM7
谷氨酸Glu L-Glutamic acid	NPT4566	Individual Protein	Metabotropic glutamate receptor 7	Homo sapiens	GRM7
谷氨酸Glu L-Glutamic acid	NPT4566	Individual Protein	Metabotropic glutamate receptor 7	Homo sapiens	GRM7
谷氨酸Glu L-Glutamic acid	NPT4566	Individual Protein	Metabotropic glutamate receptor 7	Homo sapiens	GRM7
谷氨酸Glu L-Glutamic acid	NPT4566	Individual Protein	Metabotropic glutamate receptor 7	Homo sapiens	GRM7
谷氨酸Glu L-Glutamic acid	NPT4566	Individual Protein	Metabotropic glutamate receptor 7	Homo sapiens	GRM7
谷氨酸Glu L-Glutamic acid	NPT4566	Individual Protein	Metabotropic glutamate receptor 7	Homo sapiens	GRM7
谷氨酸Glu L-Glutamic acid	NPT4566	Individual Protein	Metabotropic glutamate receptor 7	Homo sapiens	GRM7
谷氨酸Glu L-Glutamic acid	NPT4567	Individual Protein	Metabotropic glutamate receptor 8	Homo sapiens	GRM8
谷氨酸Glu L-Glutamic acid	NPT4567	Individual Protein	Metabotropic glutamate receptor 8	Homo sapiens	GRM8
谷氨酸Glu L-Glutamic acid	NPT4576	Individual Protein	Glutamate carboxypeptidase II	Homo sapiens	FOLH1
谷氨酸Glu L-Glutamic acid	NPT5	Individual Protein	Histone-lysine N-methyltransferase, H3 lysine-9 specific 3	Homo sapiens	PRDM9
谷氨酸Glu L-Glutamic acid	NPT698	Individual Protein	Regulator of G-protein signaling 4	Homo sapiens	RGS4
谷氨酸Glu L-Glutamic acid	NPT698	Individual Protein	Regulator of G-protein signaling 4	Homo sapiens	RGS4
谷氨酸Glu L-Glutamic acid	NPT755	Individual Protein	Peptidyl-prolyl cis-trans isomerase NIMA-interacting 1	Homo sapiens	PIN1
乙酰氨基葡萄糖 Beta-N-Acetylglucosamine	NPT72	Individual Protein	Solute carrier organic anion transporter family member 1B3	Homo sapiens	SLCO1B3
乙酰氨基葡萄糖 Beta-N-Acetylglucosamine	NPT73	Individual Protein	Solute carrier organic anion transporter family member 1B1	Homo sapiens	SLCO1B1
谷氨酰胺 Glutamine (Gln)	NPT1038	Individual Protein	Histone-lysine N-methyltransferase MLL	Homo sapiens	KMT2A
谷氨酰胺 Glutamine (Gln)	NPT104	Individual Protein	Cerebroside-sulfatase	Homo sapiens	ARSA
谷氨酰胺 Glutamine (Gln)	NPT5	Individual Protein	Histone-lysine N-methyltransferase, H3 lysine-9 specific 3	Homo sapiens	PRDM9
谷氨酰胺 Glutamine (Gln)	NPT5	Individual Protein	Histone-lysine N-methyltransferase, H3 lysine-9 specific 3	Homo sapiens	PRDM9
谷氨酰胺 Glutamine (Gln)	NPT58	Individual Protein	Bloom syndrome protein	Homo sapiens	BLM
谷氨酰胺 Glutamine (Gln)	NPT792	Individual Protein	Arachidonate 15-lipoxygenase	Homo sapiens	ALOX15
谷氨酰胺 Glutamine (Gln)	NPT796	Individual Protein	Peripheral myelin protein 22	Homo sapiens	PMP22
谷氨酰胺 Glutamine (Gln)	NPT803	Individual Protein	Flap endonuclease 1	Homo sapiens	FEN1
羽扇豆宁 lupinine	NPT72	Individual Protein	Solute carrier organic anion transporter family member 1B3	Homo sapiens	SLCO1B3
羽扇豆宁 lupinine	NPT73	Individual Protein	Solute carrier organic anion transporter family member 1B1	Homo sapiens	SLCO1B1
脯氨酸 Proline	NPT1006	Individual Protein	Proton-coupled amino acid transporter 1	Homo sapiens	SLC36A1
脯氨酸 Proline	NPT1166	Individual Protein	Angiotensin-converting enzyme	Homo sapiens	ACE
脯氨酸 Proline	NPT1166	Individual Protein	Angiotensin-converting enzyme	Homo sapiens	ACE
脯氨酸 Proline	NPT483	Individual Protein	Prelamin-A/C	Homo sapiens	LMNA
维生素C/抗坏血酸 Vitamin C	NPT1119	Individual Protein	Arachidonate 12-lipoxygenase	Homo sapiens	ALOX12B
维生素C/抗坏血酸 Vitamin C	NPT1139	Individual Protein	Arachidonate 15-lipoxygenase, type II	Homo sapiens	ALOX15B
维生素C/抗坏血酸 Vitamin C	NPT152	Individual Protein	Nuclear factor erythroid 2-related factor 2	Homo sapiens	Nfe2l2
维生素C/抗坏血酸 Vitamin C	NPT153	Individual Protein	Androgen Receptor	Homo sapiens	AR
维生素C/抗坏血酸 Vitamin C	NPT153	Individual Protein	Androgen Receptor	Homo sapiens	AR
维生素C/抗坏血酸 Vitamin C	NPT1580	Individual Protein	Salivary alpha-amylase	Homo sapiens	AMY1A
维生素C/抗坏血酸 Vitamin C	NPT223	Individual Protein	Alpha-2b adrenergic receptor	Homo sapiens	ADRA2B
维生素C/抗坏血酸 Vitamin C	NPT5058	Individual Protein	Pancreatic alpha-amylase	Homo sapiens	AMY2A
维生素C/抗坏血酸 Vitamin C	NPT570	Individual Protein	Arachidonate 5-lipoxygenase	Homo sapiens	ALOX5
维生素C/抗坏血酸 Vitamin C	NPT591	Individual Protein	Glycogen synthase kinase-3 beta	Homo sapiens	GSK3B
维生素C/抗坏血酸 Vitamin C	NPT72	Individual Protein	Solute carrier organic anion transporter family member 1B3	Homo sapiens	SLCO1B3
维生素C/抗坏血酸 Vitamin C	NPT73	Individual Protein	Solute carrier organic anion transporter family member 1B1	Homo sapiens	SLCO1B1
维生素C/抗坏血酸 Vitamin C	NPT741	Individual Protein	Tyrosinase	Homo sapiens	TYR
维生素C/抗坏血酸 Vitamin C	NPT78	Individual Protein	Beta amyloid A4 protein	Homo sapiens	APP
维生素C/抗坏血酸 Vitamin C	NPT78	Individual Protein	Beta amyloid A4 protein	Homo sapiens	APP
维生素C/抗坏血酸 Vitamin C	NPT78	Individual Protein	Beta amyloid A4 protein	Homo sapiens	APP
维生素C/抗坏血酸 Vitamin C	NPT78	Individual Protein	Beta amyloid A4 protein	Homo sapiens	APP
维生素C/抗坏血酸 Vitamin C	NPT792	Individual Protein	Arachidonate 15-lipoxygenase	Homo sapiens	ALOX15
左旋多巴 Levodopa	NPT10	Individual Protein	Geminin	Homo sapiens	GMNN
左旋多巴 Levodopa	NPT100	Individual Protein	Glutaminase kidney isoform, mitochondrial	Homo sapiens	GLS
左旋多巴 Levodopa	NPT100	Individual Protein	Glutaminase kidney isoform, mitochondrial	Homo sapiens	GLS
左旋多巴 Levodopa	NPT104	Individual Protein	Cerebroside-sulfatase	Homo sapiens	ARSA
左旋多巴 Levodopa	NPT1237	Individual Protein	Oligopeptide transporter small intestine isoform	Homo sapiens	SLC15A1
左旋多巴 Levodopa	NPT13	Individual Protein	Tyrosine-protein kinase LCK	Homo sapiens	LCK
左旋多巴 Levodopa	NPT135	Individual Protein	Chromobox protein homolog 1	Homo sapiens	CBX1
左旋多巴 Levodopa	NPT135	Individual Protein	Chromobox protein homolog 1	Homo sapiens	CBX1
左旋多巴 Levodopa	NPT14	Individual Protein	Tyrosine-protein kinase FYN	Homo sapiens	FYN
左旋多巴 Levodopa	NPT149	Individual Protein	Endoplasmic reticulum-associated amyloid beta-peptide-binding protein	Homo sapiens	HSD17B10
左旋多巴 Levodopa	NPT149	Individual Protein	Endoplasmic reticulum-associated amyloid beta-peptide-binding protein	Homo sapiens	HSD17B10
左旋多巴 Levodopa	NPT153	Individual Protein	Androgen Receptor	Homo sapiens	AR
左旋多巴 Levodopa	NPT198	Individual Protein	Vitamin D receptor	Homo sapiens	VDR
左旋多巴 Levodopa	NPT199	Individual Protein	DNA polymerase kappa	Homo sapiens	POLK
左旋多巴 Levodopa	NPT199	Individual Protein	DNA polymerase kappa	Homo sapiens	POLK
左旋多巴 Levodopa	NPT199	Individual Protein	DNA polymerase kappa	Homo sapiens	POLK
左旋多巴 Levodopa	NPT199	Individual Protein	DNA polymerase kappa	Homo sapiens	POLK
左旋多巴 Levodopa	NPT211	Individual Protein	Hypoxia-inducible factor 1 alpha	Homo sapiens	HIF1A
左旋多巴 Levodopa	NPT242	Individual Protein	Dopamine D1 receptor	Homo sapiens	DRD1
左旋多巴 Levodopa	NPT285	Individual Protein	Epidermal growth factor receptor erbB1	Homo sapiens	EGFR
左旋多巴 Levodopa	NPT285	Individual Protein	Epidermal growth factor receptor erbB1	Homo sapiens	EGFR
左旋多巴 Levodopa	NPT45	Individual Protein	Ubiquitin carboxyl-terminal hydrolase 2	Homo sapiens	USP2
左旋多巴 Levodopa	NPT47	Individual Protein	ATP-dependent DNA helicase Q1	Homo sapiens	RECQL
左旋多巴 Levodopa	NPT478	Individual Protein	Ataxin-2	Homo sapiens	ATXN2
左旋多巴 Levodopa	NPT48	Individual Protein	Lysine-specific demethylase 4D-like	Homo sapiens	KDM4E
左旋多巴 Levodopa	NPT49	Individual Protein	DNA-(apurinic or apyrimidinic site) lyase	Homo sapiens	OGG1
左旋多巴 Levodopa	NPT5	Individual Protein	Histone-lysine N-methyltransferase, H3 lysine-9 specific 3	Homo sapiens	PRDM9
左旋多巴 Levodopa	NPT5	Individual Protein	Histone-lysine N-methyltransferase, H3 lysine-9 specific 3	Homo sapiens	PRDM9
左旋多巴 Levodopa	NPT50	Individual Protein	Tyrosyl-DNA phosphodiesterase 1	Homo sapiens	TDP1
左旋多巴 Levodopa	NPT532	Individual Protein	Lysine-specific demethylase 4A	Homo sapiens	KDM4A
左旋多巴 Levodopa	NPT58	Individual Protein	Bloom syndrome protein	Homo sapiens	BLM
左旋多巴 Levodopa	NPT613	Individual Protein	Solute carrier family 22 member 1	Homo sapiens	SLC22A1
左旋多巴 Levodopa	NPT72	Individual Protein	Solute carrier organic anion transporter family member 1B3	Homo sapiens	SLCO1B3
左旋多巴 Levodopa	NPT73	Individual Protein	Solute carrier organic anion transporter family member 1B1	Homo sapiens	SLCO1B1
左旋多巴 Levodopa	NPT741	Individual Protein	Tyrosinase	Homo sapiens	TYR
左旋多巴 Levodopa	NPT755	Individual Protein	Peptidyl-prolyl cis-trans isomerase NIMA-interacting 1	Homo sapiens	PIN1
左旋多巴 Levodopa	NPT755	Individual Protein	Peptidyl-prolyl cis-trans isomerase NIMA-interacting 1	Homo sapiens	PIN1
左旋多巴 Levodopa	NPT792	Individual Protein	Arachidonate 15-lipoxygenase	Homo sapiens	ALOX15
左旋多巴 Levodopa	NPT8	Individual Protein	DNA polymerase iota	Homo sapiens	POLI
左旋多巴 Levodopa	NPT8	Individual Protein	DNA polymerase iota	Homo sapiens	POLI
左旋多巴 Levodopa	NPT800	Individual Protein	M-phase phosphoprotein 8	Homo sapiens	MPHOSPH8
左旋多巴 Levodopa	NPT803	Individual Protein	Flap endonuclease 1	Homo sapiens	FEN1
左旋多巴 Levodopa	NPT803	Individual Protein	Flap endonuclease 1	Homo sapiens	FEN1
左旋多巴 Levodopa	NPT803	Individual Protein	Flap endonuclease 1	Homo sapiens	FEN1
左旋多巴 Levodopa	NPT821	Individual Protein	Werner syndrome ATP-dependent helicase	Homo sapiens	WRN
左旋多巴 Levodopa	NPT821	Individual Protein	Werner syndrome ATP-dependent helicase	Homo sapiens	WRN
左旋多巴 Levodopa	NPT9	Individual Protein	DNA polymerase eta	Homo sapiens	POLH
左旋多巴 Levodopa	NPT9	Individual Protein	DNA polymerase eta	Homo sapiens	POLH
对羟基苯甲酸 4-Hydroxybenzoic acid	NPT1062	Individual Protein	Carbonic anhydrase IV	Homo sapiens	CA4
对羟基苯甲酸 4-Hydroxybenzoic acid	NPT1062	Individual Protein	Carbonic anhydrase IV	Homo sapiens	CA4
对羟基苯甲酸 4-Hydroxybenzoic acid	NPT1063	Individual Protein	Carbonic anhydrase VI	Homo sapiens	CA6
对羟基苯甲酸 4-Hydroxybenzoic acid	NPT1063	Individual Protein	Carbonic anhydrase VI	Homo sapiens	CA6
对羟基苯甲酸 4-Hydroxybenzoic acid	NPT1143	Individual Protein	Carbonic anhydrase VA	Homo sapiens	CA5A
对羟基苯甲酸 4-Hydroxybenzoic acid	NPT1143	Individual Protein	Carbonic anhydrase VA	Homo sapiens	CA5A
对羟基苯甲酸 4-Hydroxybenzoic acid	NPT1144	Individual Protein	Carbonic anhydrase VB	Homo sapiens	CA5B
对羟基苯甲酸 4-Hydroxybenzoic acid	NPT1144	Individual Protein	Carbonic anhydrase VB	Homo sapiens	CA5B
对羟基苯甲酸 4-Hydroxybenzoic acid	NPT1146	Individual Protein	Carbonic anhydrase III	Homo sapiens	CA3
对羟基苯甲酸 4-Hydroxybenzoic acid	NPT1146	Individual Protein	Carbonic anhydrase III	Homo sapiens	CA3
对羟基苯甲酸 4-Hydroxybenzoic acid	NPT1849	Individual Protein	Sialidase 3	Homo sapiens	NEU3
对羟基苯甲酸 4-Hydroxybenzoic acid	NPT2230	Individual Protein	Thiopurine S-methyltransferase	Homo sapiens	TPMT
对羟基苯甲酸 4-Hydroxybenzoic acid	NPT233	Individual Protein	Carbonic anhydrase II	Homo sapiens	CA2
对羟基苯甲酸 4-Hydroxybenzoic acid	NPT233	Individual Protein	Carbonic anhydrase II	Homo sapiens	CA2
对羟基苯甲酸 4-Hydroxybenzoic acid	NPT233	Individual Protein	Carbonic anhydrase II	Homo sapiens	CA2
对羟基苯甲酸 4-Hydroxybenzoic acid	NPT285	Individual Protein	Epidermal growth factor receptor erbB1	Homo sapiens	EGFR
对羟基苯甲酸 4-Hydroxybenzoic acid	NPT441	Individual Protein	Cytochrome P450 19A1	Homo sapiens	CYP19A1
对羟基苯甲酸 4-Hydroxybenzoic acid	NPT674	Individual Protein	Gamma-amino-N-butyrate transaminase	Homo sapiens	ABAT
对羟基苯甲酸 4-Hydroxybenzoic acid	NPT675	Individual Protein	Succinate semialdehyde dehydrogenase	Homo sapiens	ALDH5A1
对羟基苯甲酸 4-Hydroxybenzoic acid	NPT695	Individual Protein	UDP-glucuronosyltransferase 1-8	Homo sapiens	UGT1A8
对羟基苯甲酸 4-Hydroxybenzoic acid	NPT699	Individual Protein	UDP-glucuronosyltransferase 1-10	Homo sapiens	UGT1A10
对羟基苯甲酸 4-Hydroxybenzoic acid	NPT702	Individual Protein	UDP-glucuronosyltransferase 1-6	Homo sapiens	UGT1A6
对羟基苯甲酸 4-Hydroxybenzoic acid	NPT703	Individual Protein	UDP-glucuronosyltransferase 1-9	Homo sapiens	UGT1A9
对羟基苯甲酸 4-Hydroxybenzoic acid	NPT703	Individual Protein	UDP-glucuronosyltransferase 1-9	Homo sapiens	UGT1A9
对羟基苯甲酸 4-Hydroxybenzoic acid	NPT903	Individual Protein	UDP-glucuronosyltransferase 1-7	Homo sapiens	UGT1A7
对羟基苯甲酸 4-Hydroxybenzoic acid	NPT947	Individual Protein	Carbonic anhydrase I	Homo sapiens	CA1
对羟基苯甲酸 4-Hydroxybenzoic acid	NPT947	Individual Protein	Carbonic anhydrase I	Homo sapiens	CA1
对羟基苯甲酸 4-Hydroxybenzoic acid	NPT947	Individual Protein	Carbonic anhydrase I	Homo sapiens	CA1
对羟基苯甲酸 4-Hydroxybenzoic acid	NPT948	Individual Protein	Carbonic anhydrase IX	Homo sapiens	CA9
对羟基苯甲酸 4-Hydroxybenzoic acid	NPT948	Individual Protein	Carbonic anhydrase IX	Homo sapiens	CA9
对羟基苯甲酸 4-Hydroxybenzoic acid	NPT949	Individual Protein	Carbonic anhydrase XII	Homo sapiens	CA12
对羟基苯甲酸 4-Hydroxybenzoic acid	NPT949	Individual Protein	Carbonic anhydrase XII	Homo sapiens	CA12
对羟基苯甲酸 4-Hydroxybenzoic acid	NPT954	Individual Protein	Carbonic anhydrase XIV	Homo sapiens	CA14
对羟基苯甲酸 4-Hydroxybenzoic acid	NPT954	Individual Protein	Carbonic anhydrase XIV	Homo sapiens	CA14
对羟基苯甲酸 4-Hydroxybenzoic acid	NPT955	Individual Protein	Carbonic anhydrase VII	Homo sapiens	CA7
对羟基苯甲酸 4-Hydroxybenzoic acid	NPT955	Individual Protein	Carbonic anhydrase VII	Homo sapiens	CA7
胞嘧啶 Cytosine	NPT10	Individual Protein	Geminin	Homo sapiens	GMNN
胞嘧啶 Cytosine	NPT861	Individual Protein	Isocitrate dehydrogenase [NADP] cytoplasmic	Homo sapiens	IDH1
肉桂酸 cinnamic acid	NPT108	Individual Protein	Estrogen receptor alpha	Homo sapiens	ESR1
肉桂酸 cinnamic acid	NPT108	Individual Protein	Estrogen receptor alpha	Homo sapiens	ESR1
肉桂酸 cinnamic acid	NPT41	Individual Protein	Aldose reductase	Homo sapiens	AKR1B1
肉桂酸 cinnamic acid	NPT41	Individual Protein	Aldose reductase	Homo sapiens	AKR1B1
肉桂酸 cinnamic acid	NPT525	Individual Protein	Hydroxycarboxylic acid receptor 2	Homo sapiens	HCAR2
肉桂酸 cinnamic acid	NPT78	Individual Protein	Beta amyloid A4 protein	Homo sapiens	APP
肉桂酸 cinnamic acid	NPT967	Individual Protein	Xanthine dehydrogenase	Homo sapiens	XDH
肉桂酸 cinnamic acid	NPT967	Individual Protein	Xanthine dehydrogenase	Homo sapiens	XDH
γ-氨基丁酸 GABA	NPT10	Individual Protein	Geminin	Homo sapiens	GMNN
γ-氨基丁酸 GABA	NPT1006	Individual Protein	Proton-coupled amino acid transporter 1	Homo sapiens	SLC36A1
γ-氨基丁酸 GABA	NPT1008	Individual Protein	GABA receptor rho-1 subunit	Homo sapiens	GABRR1
γ-氨基丁酸 GABA	NPT1008	Individual Protein	GABA receptor rho-1 subunit	Homo sapiens	GABRR1
γ-氨基丁酸 GABA	NPT1008	Individual Protein	GABA receptor rho-1 subunit	Homo sapiens	GABRR1
γ-氨基丁酸 GABA	NPT1008	Individual Protein	GABA receptor rho-1 subunit	Homo sapiens	GABRR1
γ-氨基丁酸 GABA	NPT1008	Individual Protein	GABA receptor rho-1 subunit	Homo sapiens	GABRR1
γ-氨基丁酸 GABA	NPT1008	Individual Protein	GABA receptor rho-1 subunit	Homo sapiens	GABRR1
γ-氨基丁酸 GABA	NPT1008	Individual Protein	GABA receptor rho-1 subunit	Homo sapiens	GABRR1
γ-氨基丁酸 GABA	NPT1038	Individual Protein	Histone-lysine N-methyltransferase MLL	Homo sapiens	KMT2A
γ-氨基丁酸 GABA	NPT104	Individual Protein	Cerebroside-sulfatase	Homo sapiens	ARSA
γ-氨基丁酸 GABA	NPT1407	Individual Protein	GABA-B receptor 1	Homo sapiens	GABBR1
γ-氨基丁酸 GABA	NPT1416	Individual Protein	Neuropeptide S receptor	Homo sapiens	NPSR1
γ-氨基丁酸 GABA	NPT1417	Individual Protein	Transcriptional regulator ERG	Homo sapiens	ERG
γ-氨基丁酸 GABA	NPT160	Individual Protein	TAR DNA-binding protein 43	Homo sapiens	TARDBP
γ-氨基丁酸 GABA	NPT208	Individual Protein	Cytochrome P450 1A2	Homo sapiens	CYP1A2
γ-氨基丁酸 GABA	NPT210	Individual Protein	Thyroid stimulating hormone receptor	Homo sapiens	TSHR
γ-氨基丁酸 GABA	NPT242	Individual Protein	Dopamine D1 receptor	Homo sapiens	DRD1
γ-氨基丁酸 GABA	NPT443	Individual Protein	Histone acetyltransferase GCN5	Homo sapiens	KAT2A
γ-氨基丁酸 GABA	NPT46	Individual Protein	Thyroid hormone receptor beta-1	Homo sapiens	THRB
γ-氨基丁酸 GABA	NPT483	Individual Protein	Prelamin-A/C	Homo sapiens	LMNA
γ-氨基丁酸 GABA	NPT483	Individual Protein	Prelamin-A/C	Homo sapiens	LMNA
γ-氨基丁酸 GABA	NPT5	Individual Protein	Histone-lysine N-methyltransferase, H3 lysine-9 specific 3	Homo sapiens	PRDM9
γ-氨基丁酸 GABA	NPT5	Individual Protein	Histone-lysine N-methyltransferase, H3 lysine-9 specific 3	Homo sapiens	PRDM9
γ-氨基丁酸 GABA	NPT5	Individual Protein	Histone-lysine N-methyltransferase, H3 lysine-9 specific 3	Homo sapiens	PRDM9
γ-氨基丁酸 GABA	NPT58	Individual Protein	Bloom syndrome protein	Homo sapiens	BLM
γ-氨基丁酸 GABA	NPT63	Individual Protein	Bromodomain adjacent to zinc finger domain protein 2B	Homo sapiens	BAZ2B
γ-氨基丁酸 GABA	NPT64	Individual Protein	ATPase family AAA domain-containing protein 5	Homo sapiens	ATAD5
γ-氨基丁酸 GABA	NPT698	Individual Protein	Regulator of G-protein signaling 4	Homo sapiens	RGS4
γ-氨基丁酸 GABA	NPT698	Individual Protein	Regulator of G-protein signaling 4	Homo sapiens	RGS4
γ-氨基丁酸 GABA	NPT72	Individual Protein	Solute carrier organic anion transporter family member 1B3	Homo sapiens	SLCO1B3
γ-氨基丁酸 GABA	NPT73	Individual Protein	Solute carrier organic anion transporter family member 1B1	Homo sapiens	SLCO1B1
γ-氨基丁酸 GABA	NPT808	Individual Protein	GABA transporter 1	Homo sapiens	SLC6A12
γ-氨基丁酸 GABA	NPT810	Individual Protein	GABA transporter 3	Homo sapiens	SLC6A11
γ-氨基丁酸 GABA	NPT811	Individual Protein	Betaine transporter	Homo sapiens	SLC6A12
p-茴香酸 p-Anisic acid	NPT2230	Individual Protein	Thiopurine S-methyltransferase	Homo sapiens	TPMT
p-茴香酸 p-Anisic acid	NPT233	Individual Protein	Carbonic anhydrase II	Homo sapiens	CA2
p-茴香酸 p-Anisic acid	NPT947	Individual Protein	Carbonic anhydrase I	Homo sapiens	CA1
槟榔碱 Arecoline	NPT153	Individual Protein	Androgen Receptor	Homo sapiens	AR
槟榔碱 Arecoline	NPT262	Individual Protein	Muscarinic acetylcholine receptor M1	Homo sapiens	CHRM1
槟榔碱 Arecoline	NPT262	Individual Protein	Muscarinic acetylcholine receptor M1	Homo sapiens	CHRM1
槟榔碱 Arecoline	NPT262	Individual Protein	Muscarinic acetylcholine receptor M1	Homo sapiens	CHRM1
槟榔碱 Arecoline	NPT262	Individual Protein	Muscarinic acetylcholine receptor M1	Homo sapiens	CHRM1
槟榔碱 Arecoline	NPT262	Individual Protein	Muscarinic acetylcholine receptor M1	Homo sapiens	CHRM1
槟榔碱 Arecoline	NPT262	Individual Protein	Muscarinic acetylcholine receptor M1	Homo sapiens	CHRM1
槟榔碱 Arecoline	NPT262	Individual Protein	Muscarinic acetylcholine receptor M1	Homo sapiens	CHRM1
槟榔碱 Arecoline	NPT262	Individual Protein	Muscarinic acetylcholine receptor M1	Homo sapiens	CHRM1
槟榔碱 Arecoline	NPT262	Individual Protein	Muscarinic acetylcholine receptor M1	Homo sapiens	CHRM1
槟榔碱 Arecoline	NPT262	Individual Protein	Muscarinic acetylcholine receptor M1	Homo sapiens	CHRM1
槟榔碱 Arecoline	NPT262	Individual Protein	Muscarinic acetylcholine receptor M1	Homo sapiens	CHRM1
槟榔碱 Arecoline	NPT262	Individual Protein	Muscarinic acetylcholine receptor M1	Homo sapiens	CHRM1
槟榔碱 Arecoline	NPT262	Individual Protein	Muscarinic acetylcholine receptor M1	Homo sapiens	CHRM1
槟榔碱 Arecoline	NPT262	Individual Protein	Muscarinic acetylcholine receptor M1	Homo sapiens	CHRM1
槟榔碱 Arecoline	NPT263	Individual Protein	Muscarinic acetylcholine receptor M2	Homo sapiens	CHRM2
槟榔碱 Arecoline	NPT263	Individual Protein	Muscarinic acetylcholine receptor M2	Homo sapiens	CHRM2
槟榔碱 Arecoline	NPT263	Individual Protein	Muscarinic acetylcholine receptor M2	Homo sapiens	CHRM2
槟榔碱 Arecoline	NPT263	Individual Protein	Muscarinic acetylcholine receptor M2	Homo sapiens	CHRM2
槟榔碱 Arecoline	NPT263	Individual Protein	Muscarinic acetylcholine receptor M2	Homo sapiens	CHRM2
槟榔碱 Arecoline	NPT263	Individual Protein	Muscarinic acetylcholine receptor M2	Homo sapiens	CHRM2
槟榔碱 Arecoline	NPT263	Individual Protein	Muscarinic acetylcholine receptor M2	Homo sapiens	CHRM2
槟榔碱 Arecoline	NPT263	Individual Protein	Muscarinic acetylcholine receptor M2	Homo sapiens	CHRM2
槟榔碱 Arecoline	NPT263	Individual Protein	Muscarinic acetylcholine receptor M2	Homo sapiens	CHRM2
槟榔碱 Arecoline	NPT263	Individual Protein	Muscarinic acetylcholine receptor M2	Homo sapiens	CHRM2
槟榔碱 Arecoline	NPT264	Individual Protein	Muscarinic acetylcholine receptor M3	Homo sapiens	CHRM3
槟榔碱 Arecoline	NPT264	Individual Protein	Muscarinic acetylcholine receptor M3	Homo sapiens	CHRM3
槟榔碱 Arecoline	NPT264	Individual Protein	Muscarinic acetylcholine receptor M3	Homo sapiens	CHRM3
槟榔碱 Arecoline	NPT264	Individual Protein	Muscarinic acetylcholine receptor M3	Homo sapiens	CHRM3
槟榔碱 Arecoline	NPT264	Individual Protein	Muscarinic acetylcholine receptor M3	Homo sapiens	CHRM3
槟榔碱 Arecoline	NPT264	Individual Protein	Muscarinic acetylcholine receptor M3	Homo sapiens	CHRM3
槟榔碱 Arecoline	NPT265	Individual Protein	Muscarinic acetylcholine receptor M4	Homo sapiens	CHRM4
槟榔碱 Arecoline	NPT265	Individual Protein	Muscarinic acetylcholine receptor M4	Homo sapiens	CHRM4
槟榔碱 Arecoline	NPT265	Individual Protein	Muscarinic acetylcholine receptor M4	Homo sapiens	CHRM4
槟榔碱 Arecoline	NPT265	Individual Protein	Muscarinic acetylcholine receptor M4	Homo sapiens	CHRM4
槟榔碱 Arecoline	NPT265	Individual Protein	Muscarinic acetylcholine receptor M4	Homo sapiens	CHRM4
槟榔碱 Arecoline	NPT265	Individual Protein	Muscarinic acetylcholine receptor M4	Homo sapiens	CHRM4
槟榔碱 Arecoline	NPT265	Individual Protein	Muscarinic acetylcholine receptor M4	Homo sapiens	CHRM4
槟榔碱 Arecoline	NPT266	Individual Protein	Muscarinic acetylcholine receptor M5	Homo sapiens	CHRM5
槟榔碱 Arecoline	NPT266	Individual Protein	Muscarinic acetylcholine receptor M5	Homo sapiens	CHRM5
槟榔碱 Arecoline	NPT266	Individual Protein	Muscarinic acetylcholine receptor M5	Homo sapiens	CHRM5
槟榔碱 Arecoline	NPT266	Individual Protein	Muscarinic acetylcholine receptor M5	Homo sapiens	CHRM5
槟榔碱 Arecoline	NPT46	Individual Protein	Thyroid hormone receptor beta-1	Homo sapiens	THRB
槟榔碱 Arecoline	NPT483	Individual Protein	Prelamin-A/C	Homo sapiens	LMNA
槟榔碱 Arecoline	NPT698	Individual Protein	Regulator of G-protein signaling 4	Homo sapiens	RGS4
槟榔碱 Arecoline	NPT74	Individual Protein	Proto-oncogene c-JUN	Homo sapiens	JUN
2，4-二羟基苯甲酸 2,4-dihydroxybenzoic acid	NPT10	Individual Protein	Geminin	Homo sapiens	GMNN
2，4-二羟基苯甲酸 2,4-dihydroxybenzoic acid	NPT100	Individual Protein	Glutaminase kidney isoform, mitochondrial	Homo sapiens	GLS
2，4-二羟基苯甲酸 2,4-dihydroxybenzoic acid	NPT106	Individual Protein	Peroxisome proliferator-activated receptor delta	Homo sapiens	PPARD
2，4-二羟基苯甲酸 2,4-dihydroxybenzoic acid	NPT135	Individual Protein	Chromobox protein homolog 1	Homo sapiens	CBX1
2，4-二羟基苯甲酸 2,4-dihydroxybenzoic acid	NPT152	Individual Protein	Nuclear factor erythroid 2-related factor 2	Homo sapiens	Nfe2l2
2，4-二羟基苯甲酸 2,4-dihydroxybenzoic acid	NPT153	Individual Protein	Androgen Receptor	Homo sapiens	AR
2，4-二羟基苯甲酸 2,4-dihydroxybenzoic acid	NPT210	Individual Protein	Thyroid stimulating hormone receptor	Homo sapiens	TSHR
2，4-二羟基苯甲酸 2,4-dihydroxybenzoic acid	NPT210	Individual Protein	Thyroid stimulating hormone receptor	Homo sapiens	TSHR
2，4-二羟基苯甲酸 2,4-dihydroxybenzoic acid	NPT233	Individual Protein	Carbonic anhydrase II	Homo sapiens	CA2
2，4-二羟基苯甲酸 2,4-dihydroxybenzoic acid	NPT280	Individual Protein	Matrix metalloproteinase 9	Homo sapiens	MMP9
2，4-二羟基苯甲酸 2,4-dihydroxybenzoic acid	NPT441	Individual Protein	Cytochrome P450 19A1	Homo sapiens	CYP19A1
2，4-二羟基苯甲酸 2,4-dihydroxybenzoic acid	NPT446	Individual Protein	Rap guanine nucleotide exchange factor 3	Homo sapiens	RAPGEF3
2，4-二羟基苯甲酸 2,4-dihydroxybenzoic acid	NPT567	Individual Protein	Matrix metalloproteinase 3	Homo sapiens	MMP3
2，4-二羟基苯甲酸 2,4-dihydroxybenzoic acid	NPT568	Individual Protein	Matrix metalloproteinase-2	Homo sapiens	MMP2
2，4-二羟基苯甲酸 2,4-dihydroxybenzoic acid	NPT569	Individual Protein	Matrix metalloproteinase 8	Homo sapiens	MMP8
2，4-二羟基苯甲酸 2,4-dihydroxybenzoic acid	NPT570	Individual Protein	Arachidonate 5-lipoxygenase	Homo sapiens	ALOX5
2，4-二羟基苯甲酸 2,4-dihydroxybenzoic acid	NPT64	Individual Protein	ATPase family AAA domain-containing protein 5	Homo sapiens	ATAD5
2，4-二羟基苯甲酸 2,4-dihydroxybenzoic acid	NPT69	Individual Protein	Matrix metalloproteinase-1	Homo sapiens	MMP1
2，4-二羟基苯甲酸 2,4-dihydroxybenzoic acid	NPT861	Individual Protein	Isocitrate dehydrogenase [NADP] cytoplasmic	Homo sapiens	IDH1
2，4-二羟基苯甲酸 2,4-dihydroxybenzoic acid	NPT94	Individual Protein	Aldehyde dehydrogenase 1A1	Homo sapiens	ALDH1A1
2，4-二羟基苯甲酸 2,4-dihydroxybenzoic acid	NPT947	Individual Protein	Carbonic anhydrase I	Homo sapiens	CA1
2，4-二羟基苯甲酸 2,4-dihydroxybenzoic acid	NPT948	Individual Protein	Carbonic anhydrase IX	Homo sapiens	CA9
2，4-二羟基苯甲酸 2,4-dihydroxybenzoic acid	NPT949	Individual Protein	Carbonic anhydrase XII	Homo sapiens	CA12
2，4-二羟基苯甲酸 2,4-dihydroxybenzoic acid	NPT954	Individual Protein	Carbonic anhydrase XIV	Homo sapiens	CA14
2，4-二羟基苯甲酸 2,4-dihydroxybenzoic acid	NPT955	Individual Protein	Carbonic anhydrase VII	Homo sapiens	CA7
2，4-二羟基苯甲酸 2,4-dihydroxybenzoic acid	NPT99	Individual Protein	Peroxisome proliferator-activated receptor gamma	Homo sapiens	PPARG
莽草酸 Shikimic acid	NPT10	Individual Protein	Geminin	Homo sapiens	GMNN
莽草酸 Shikimic acid	NPT10	Individual Protein	Geminin	Homo sapiens	GMNN
莽草酸 Shikimic acid	NPT3016	Individual Protein	Selectin E	Homo sapiens	SELE
莽草酸 Shikimic acid	NPT3017	Individual Protein	P-selectin	Homo sapiens	SELP
莽草酸 Shikimic acid	NPT3018	Individual Protein	Leukocyte adhesion molecule-1	Homo sapiens	SELL
莽草酸 Shikimic acid	NPT31	Individual Protein	Cyclooxygenase-2	Homo sapiens	PTGS2
莽草酸 Shikimic acid	NPT49	Individual Protein	DNA-(apurinic or apyrimidinic site) lyase	Homo sapiens	OGG1
莽草酸 Shikimic acid	NPT702	Individual Protein	UDP-glucuronosyltransferase 1-6	Homo sapiens	UGT1A6
莽草酸 Shikimic acid	NPT703	Individual Protein	UDP-glucuronosyltransferase 1-9	Homo sapiens	UGT1A9
莽草酸 Shikimic acid	NPT72	Individual Protein	Solute carrier organic anion transporter family member 1B3	Homo sapiens	SLCO1B3
莽草酸 Shikimic acid	NPT73	Individual Protein	Solute carrier organic anion transporter family member 1B1	Homo sapiens	SLCO1B1
亚油酸 Linoleic acid	NPT10	Individual Protein	Geminin	Homo sapiens	GMNN
亚油酸 Linoleic acid	NPT106	Individual Protein	Peroxisome proliferator-activated receptor delta	Homo sapiens	PPARD
亚油酸 Linoleic acid	NPT106	Individual Protein	Peroxisome proliferator-activated receptor delta	Homo sapiens	PPARD
亚油酸 Linoleic acid	NPT108	Individual Protein	Estrogen receptor alpha	Homo sapiens	ESRRA
亚油酸 Linoleic acid	NPT108	Individual Protein	Estrogen receptor alpha	Homo sapiens	ESRRA
亚油酸 Linoleic acid	NPT108	Individual Protein	Estrogen receptor alpha	Homo sapiens	ESRRA
亚油酸 Linoleic acid	NPT109	Individual Protein	Cytochrome P450 3A4	Homo sapiens	CYP3A4
亚油酸 Linoleic acid	NPT1211	Individual Protein	Dual specificity protein phosphatase 3	Homo sapiens	DUSP3
亚油酸 Linoleic acid	NPT1214	Individual Protein	Acyl coenzyme A:cholesterol acyltransferase 1	Homo sapiens	SOAT1
亚油酸 Linoleic acid	NPT142	Individual Protein	Fatty acid binding protein adipocyte	Homo sapiens	FABP4
亚油酸 Linoleic acid	NPT142	Individual Protein	Fatty acid binding protein adipocyte	Homo sapiens	FABP4
亚油酸 Linoleic acid	NPT142	Individual Protein	Fatty acid binding protein adipocyte	Homo sapiens	FABP4
亚油酸 Linoleic acid	NPT142	Individual Protein	Fatty acid binding protein adipocyte	Homo sapiens	FABP4
亚油酸 Linoleic acid	NPT142	Individual Protein	Fatty acid binding protein adipocyte	Homo sapiens	FABP4
亚油酸 Linoleic acid	NPT142	Individual Protein	Fatty acid binding protein adipocyte	Homo sapiens	FABP4
亚油酸 Linoleic acid	NPT144	Individual Protein	Telomerase reverse transcriptase	Homo sapiens	TERT
亚油酸 Linoleic acid	NPT149	Individual Protein	Endoplasmic reticulum-associated amyloid beta-peptide-binding protein	Homo sapiens	HSD17B10
亚油酸 Linoleic acid	NPT151	Individual Protein	15-hydroxyprostaglandin dehydrogenase [NAD+]	Homo sapiens	HPGD
亚油酸 Linoleic acid	NPT152	Individual Protein	Nuclear factor erythroid 2-related factor 2	Homo sapiens	NFE2L2
亚油酸 Linoleic acid	NPT153	Individual Protein	Androgen Receptor	Homo sapiens	AR
亚油酸 Linoleic acid	NPT153	Individual Protein	Androgen Receptor	Homo sapiens	AR
亚油酸 Linoleic acid	NPT153	Individual Protein	Androgen Receptor	Homo sapiens	AR
亚油酸 Linoleic acid	NPT153	Individual Protein	Androgen Receptor	Homo sapiens	AR
亚油酸 Linoleic acid	NPT153	Individual Protein	Androgen Receptor	Homo sapiens	AR
亚油酸 Linoleic acid	NPT162	Individual Protein	Heat shock protein beta-1	Homo sapiens	HSPB1
亚油酸 Linoleic acid	NPT162	Individual Protein	Heat shock protein beta-1	Homo sapiens	HSPB1
亚油酸 Linoleic acid	NPT163	Individual Protein	Nuclear factor NF-kappa-B p105 subunit	Homo sapiens	NFKB1
亚油酸 Linoleic acid	NPT163	Individual Protein	Nuclear factor NF-kappa-B p105 subunit	Homo sapiens	NFKB1
亚油酸 Linoleic acid	NPT199	Individual Protein	DNA polymerase kappa	Homo sapiens	POLK
亚油酸 Linoleic acid	NPT210	Individual Protein	Thyroid stimulating hormone receptor	Homo sapiens	TSHR
亚油酸 Linoleic acid	NPT2570	Individual Protein	Protein-tyrosine phosphatase LC-PTP	Homo sapiens	PTPN7
亚油酸 Linoleic acid	NPT30	Individual Protein	Cyclooxygenase-1	Homo sapiens	PTGS1
亚油酸 Linoleic acid	NPT4001	Individual Protein	Fatty acid binding protein muscle	Homo sapiens	FABP3
亚油酸 Linoleic acid	NPT4001	Individual Protein	Fatty acid binding protein muscle	Homo sapiens	FABP3
亚油酸 Linoleic acid	NPT4001	Individual Protein	Fatty acid binding protein muscle	Homo sapiens	FABP3
亚油酸 Linoleic acid	NPT4003	Individual Protein	G-protein coupled receptor 120	Homo sapiens	FFAR4
亚油酸 Linoleic acid	NPT441	Individual Protein	Cytochrome P450 19A1	Homo sapiens	CYP19A1
亚油酸 Linoleic acid	NPT441	Individual Protein	Cytochrome P450 19A1	Homo sapiens	CYP19A1
亚油酸 Linoleic acid	NPT441	Individual Protein	Cytochrome P450 19A1	Homo sapiens	CYP19A1
亚油酸 Linoleic acid	NPT443	Individual Protein	Histone acetyltransferase GCN5	Homo sapiens	KAT2A
亚油酸 Linoleic acid	NPT444	Individual Protein	Ubiquitin carboxyl-terminal hydrolase 1	Homo sapiens	USP1
亚油酸 Linoleic acid	NPT483	Individual Protein	Prelamin-A/C	Homo sapiens	LMNA
亚油酸 Linoleic acid	NPT50	Individual Protein	Tyrosyl-DNA phosphodiesterase 1	Homo sapiens	TDP1
亚油酸 Linoleic acid	NPT540	Individual Protein	Bile acid receptor FXR	Homo sapiens	NR1H4
亚油酸 Linoleic acid	NPT546	Individual Protein	Retinoid X receptor alpha	Homo sapiens	RXRA
亚油酸 Linoleic acid	NPT546	Individual Protein	Retinoid X receptor alpha	Homo sapiens	RXRA
亚油酸 Linoleic acid	NPT677	Individual Protein	Coagulation factor III	Homo sapiens	F3
亚油酸 Linoleic acid	NPT74	Individual Protein	Proto-oncogene c-JUN	Homo sapiens	JUN
亚油酸 Linoleic acid	NPT792	Individual Protein	Arachidonate 15-lipoxygenase	Homo sapiens	ALOX15
亚油酸 Linoleic acid	NPT866	Individual Protein	Peroxisome proliferator-activated receptor alpha	Homo sapiens	PPARA
亚油酸 Linoleic acid	NPT866	Individual Protein	Peroxisome proliferator-activated receptor alpha	Homo sapiens	PPARA
亚油酸 Linoleic acid	NPT866	Individual Protein	Peroxisome proliferator-activated receptor alpha	Homo sapiens	PPARA
亚油酸 Linoleic acid	NPT866	Individual Protein	Peroxisome proliferator-activated receptor alpha	Homo sapiens	PPARA
亚油酸 Linoleic acid	NPT866	Individual Protein	Peroxisome proliferator-activated receptor alpha	Homo sapiens	PPARA
亚油酸 Linoleic acid	NPT869	Individual Protein	Free fatty acid receptor 1	Homo sapiens	FFAR1
亚油酸 Linoleic acid	NPT869	Individual Protein	Free fatty acid receptor 1	Homo sapiens	FFAR1
亚油酸 Linoleic acid	NPT869	Individual Protein	Free fatty acid receptor 1	Homo sapiens	FFAR1
亚油酸 Linoleic acid	NPT869	Individual Protein	Free fatty acid receptor 1	Homo sapiens	FFAR1
亚油酸 Linoleic acid	NPT94	Individual Protein	Aldehyde dehydrogenase 1A1	Homo sapiens	ALDH1A1
亚油酸 Linoleic acid	NPT99	Individual Protein	Peroxisome proliferator-activated receptor gamma	Homo sapiens	PPARG
亚油酸 Linoleic acid	NPT99	Individual Protein	Peroxisome proliferator-activated receptor gamma	Homo sapiens	PPARG
亚油酸 Linoleic acid	NPT99	Individual Protein	Peroxisome proliferator-activated receptor gamma	Homo sapiens	PPARG
亚油酸 Linoleic acid	NPT99	Individual Protein	Peroxisome proliferator-activated receptor gamma	Homo sapiens	PPARG
亚油酸 Linoleic acid	NPT99	Individual Protein	Peroxisome proliferator-activated receptor gamma	Homo sapiens	PPARG
油酸 Oleic acid	NPT10	Individual Protein	Geminin	Homo sapiens	GMNN
油酸 Oleic acid	NPT10	Individual Protein	Geminin	Homo sapiens	GMNN
油酸 Oleic acid	NPT103	Individual Protein	Nuclear receptor ROR-gamma	Homo sapiens	RORC
油酸 Oleic acid	NPT1038	Individual Protein	Histone-lysine N-methyltransferase MLL	Homo sapiens	KMT2A
油酸 Oleic acid	NPT106	Individual Protein	Peroxisome proliferator-activated receptor delta	Homo sapiens	PPARD
油酸 Oleic acid	NPT1214	Individual Protein	Acyl coenzyme A:cholesterol acyltransferase 1	Homo sapiens	SOAT1
油酸 Oleic acid	NPT135	Individual Protein	Chromobox protein homolog 1	Homo sapiens	CBX1
油酸 Oleic acid	NPT1418	Individual Protein	Anandamide amidohydrolase	Homo sapiens	FAAH
油酸 Oleic acid	NPT142	Individual Protein	Fatty acid binding protein adipocyte	Homo sapiens	FABP4
油酸 Oleic acid	NPT142	Individual Protein	Fatty acid binding protein adipocyte	Homo sapiens	FABP4
油酸 Oleic acid	NPT142	Individual Protein	Fatty acid binding protein adipocyte	Homo sapiens	FABP4
油酸 Oleic acid	NPT142	Individual Protein	Fatty acid binding protein adipocyte	Homo sapiens	FABP4
油酸 Oleic acid	NPT142	Individual Protein	Fatty acid binding protein adipocyte	Homo sapiens	FABP4
油酸 Oleic acid	NPT143	Individual Protein	DNA topoisomerase I	Homo sapiens	TOP1
油酸 Oleic acid	NPT144	Individual Protein	Telomerase reverse transcriptase	Homo sapiens	TERT
油酸 Oleic acid	NPT149	Individual Protein	Endoplasmic reticulum-associated amyloid beta-peptide-binding protein	Homo sapiens	HSD17B10
油酸 Oleic acid	NPT149	Individual Protein	Endoplasmic reticulum-associated amyloid beta-peptide-binding protein	Homo sapiens	HSD17B10
油酸 Oleic acid	NPT161	Individual Protein	Rap guanine nucleotide exchange factor 4	Homo sapiens	RAPGEF4
油酸 Oleic acid	NPT162	Individual Protein	Heat shock protein beta-1	Homo sapiens	HSPB1
油酸 Oleic acid	NPT199	Individual Protein	DNA polymerase kappa	Homo sapiens	POLK
油酸 Oleic acid	NPT441	Individual Protein	Cytochrome P450 19A1	Homo sapiens	CYP19A1
油酸 Oleic acid	NPT441	Individual Protein	Cytochrome P450 19A1	Homo sapiens	CYP19A1
油酸 Oleic acid	NPT441	Individual Protein	Cytochrome P450 19A1	Homo sapiens	CYP19A1
油酸 Oleic acid	NPT443	Individual Protein	Histone acetyltransferase GCN5	Homo sapiens	KAT2A
油酸 Oleic acid	NPT444	Individual Protein	Ubiquitin carboxyl-terminal hydrolase 1	Homo sapiens	USP1
油酸 Oleic acid	NPT444	Individual Protein	Ubiquitin carboxyl-terminal hydrolase 1	Homo sapiens	USP1
油酸 Oleic acid	NPT446	Individual Protein	Rap guanine nucleotide exchange factor 3	Homo sapiens	RAPGEF3
油酸 Oleic acid	NPT49	Individual Protein	DNA-(apurinic or apyrimidinic site) lyase	Homo sapiens	OGG1
油酸 Oleic acid	NPT51	Individual Protein	Microtubule-associated protein tau	Homo sapiens	MAPT
油酸 Oleic acid	NPT5235	Individual Protein	Fatty acid binding protein epidermal	Homo sapiens	FABP5
油酸 Oleic acid	NPT524	Individual Protein	Serine-protein kinase ATM	Homo sapiens	ATM
油酸 Oleic acid	NPT532	Individual Protein	Lysine-specific demethylase 4A	Homo sapiens	KDM4A
油酸 Oleic acid	NPT535	Individual Protein	Parathyroid hormone receptor	Homo sapiens	PTH1R
油酸 Oleic acid	NPT540	Individual Protein	Bile acid receptor FXR	Homo sapiens	NR1H4
油酸 Oleic acid	NPT5539	Individual Protein	Fatty acid-binding protein, liver	Homo sapiens	FABP1
油酸 Oleic acid	NPT5539	Individual Protein	Fatty acid-binding protein, liver	Homo sapiens	FABP1
油酸 Oleic acid	NPT58	Individual Protein	Bloom syndrome protein	Homo sapiens	BLM
油酸 Oleic acid	NPT64	Individual Protein	ATPase family AAA domain-containing protein 5	Homo sapiens	ATAD5
油酸 Oleic acid	NPT677	Individual Protein	Coagulation factor III	Homo sapiens	F3
油酸 Oleic acid	NPT831	Individual Protein	Serine/threonine-protein kinase PLK1	Homo sapiens	PLK1
油酸 Oleic acid	NPT866	Individual Protein	Peroxisome proliferator-activated receptor alpha	Homo sapiens	PPARA
油酸 Oleic acid	NPT866	Individual Protein	Peroxisome proliferator-activated receptor alpha	Homo sapiens	PPARA
油酸 Oleic acid	NPT866	Individual Protein	Peroxisome proliferator-activated receptor alpha	Homo sapiens	PPARA
油酸 Oleic acid	NPT98	Individual Protein	HERG	Homo sapiens	KCNH2
油酸 Oleic acid	NPT99	Individual Protein	Peroxisome proliferator-activated receptor gamma	Homo sapiens	PPARG
油酸 Oleic acid	NPT99	Individual Protein	Peroxisome proliferator-activated receptor gamma	Homo sapiens	PPARG
甘露醇 Mannitol	NPT10	Individual Protein	Geminin	Homo sapiens	GMNN
甘露醇 Mannitol	NPT108	Individual Protein	Estrogen receptor alpha	Homo sapiens	ESR1
甘露醇 Mannitol	NPT152	Individual Protein	Nuclear factor erythroid 2-related factor 2	Homo sapiens	NFE2L2
甘露醇 Mannitol	NPT153	Individual Protein	Androgen Receptor	Homo sapiens	AR
甘露醇 Mannitol	NPT160	Individual Protein	TAR DNA-binding protein 43	Homo sapiens	TARDBP
甘露醇 Mannitol	NPT1727	Individual Protein	Acrosin	Homo sapiens	ACR
甘露醇 Mannitol	NPT249	Individual Protein	Glucocorticoid receptor	Homo sapiens	NR3C1
甘露醇 Mannitol	NPT444	Individual Protein	Ubiquitin carboxyl-terminal hydrolase 1	Homo sapiens	USP1
甘露醇 Mannitol	NPT483	Individual Protein	Prelamin-A/C	Homo sapiens	LMNA
甘露醇 Mannitol	NPT613	Individual Protein	Solute carrier family 22 member 1	Homo sapiens	SLC22A1
甘露醇 Mannitol	NPT864	Individual Protein	Lethal(3)malignant brain tumor-like protein 1	Homo sapiens	L3MBTL1
D-山梨醇 D-Sorbitol	NPT10	Individual Protein	Geminin	Homo sapiens	GMNN
D-山梨醇 D-Sorbitol	NPT135	Individual Protein	Chromobox protein homolog 1	Homo sapiens	CBX1
D-山梨醇 D-Sorbitol	NPT1727	Individual Protein	Acrosin	Homo sapiens	ACR
D-山梨醇 D-Sorbitol	NPT49	Individual Protein	DNA-(apurinic or apyrimidinic site) lyase	Homo sapiens	OGG1
D-山梨醇 D-Sorbitol	NPT803	Individual Protein	Flap endonuclease 1	Homo sapiens	FEN1
亚麻酸 Linolenic acid	NPT10	Individual Protein	Geminin	Homo sapiens	GMNN
亚麻酸 Linolenic acid	NPT100	Individual Protein	Glutaminase kidney isoform, mitochondrial	Homo sapiens	GLS
亚麻酸 Linolenic acid	NPT106	Individual Protein	Peroxisome proliferator-activated receptor delta	Homo sapiens	PPARD
亚麻酸 Linolenic acid	NPT106	Individual Protein	Peroxisome proliferator-activated receptor delta	Homo sapiens	PPARD
亚麻酸 Linolenic acid	NPT106	Individual Protein	Peroxisome proliferator-activated receptor delta	Homo sapiens	PPARD
亚麻酸 Linolenic acid	NPT106	Individual Protein	Peroxisome proliferator-activated receptor delta	Homo sapiens	PPARD
亚麻酸 Linolenic acid	NPT109	Individual Protein	Cytochrome P450 3A4	Homo sapiens	CYP3A4
亚麻酸 Linolenic acid	NPT1139	Individual Protein	Arachidonate 15-lipoxygenase, type II	Homo sapiens	ALOX15B
亚麻酸 Linolenic acid	NPT144	Individual Protein	Telomerase reverse transcriptase	Homo sapiens	TERT
亚麻酸 Linolenic acid	NPT149	Individual Protein	Endoplasmic reticulum-associated amyloid beta-peptide-binding protein	Homo sapiens	HSD17B10
亚麻酸 Linolenic acid	NPT151	Individual Protein	15-hydroxyprostaglandin dehydrogenase [NAD+]	Homo sapiens	HPGD
亚麻酸 Linolenic acid	NPT152	Individual Protein	Nuclear factor erythroid 2-related factor 2	Homo sapiens	NFE2L2
亚麻酸 Linolenic acid	NPT152	Individual Protein	Nuclear factor erythroid 2-related factor 2	Homo sapiens	NFE2L2
亚麻酸 Linolenic acid	NPT152	Individual Protein	Nuclear factor erythroid 2-related factor 2	Homo sapiens	NFE2L2
亚麻酸 Linolenic acid	NPT153	Individual Protein	Androgen Receptor	Homo sapiens	AR
亚麻酸 Linolenic acid	NPT153	Individual Protein	Androgen Receptor	Homo sapiens	AR
亚麻酸 Linolenic acid	NPT153	Individual Protein	Androgen Receptor	Homo sapiens	AR
亚麻酸 Linolenic acid	NPT153	Individual Protein	Androgen Receptor	Homo sapiens	AR
亚麻酸 Linolenic acid	NPT162	Individual Protein	Heat shock protein beta-1	Homo sapiens	HSPB1
亚麻酸 Linolenic acid	NPT163	Individual Protein	Nuclear factor NF-kappa-B p105 subunit	Homo sapiens	NFKB1
亚麻酸 Linolenic acid	NPT198	Individual Protein	Vitamin D receptor	Homo sapiens	VDR
亚麻酸 Linolenic acid	NPT198	Individual Protein	Vitamin D receptor	Homo sapiens	VDR
亚麻酸 Linolenic acid	NPT198	Individual Protein	Vitamin D receptor	Homo sapiens	VDR
亚麻酸 Linolenic acid	NPT199	Individual Protein	DNA polymerase kappa	Homo sapiens	POLK
亚麻酸 Linolenic acid	NPT199	Individual Protein	DNA polymerase kappa	Homo sapiens	POLK
亚麻酸 Linolenic acid	NPT199	Individual Protein	DNA polymerase kappa	Homo sapiens	POLK
亚麻酸 Linolenic acid	NPT199	Individual Protein	DNA polymerase kappa	Homo sapiens	POLK
亚麻酸 Linolenic acid	NPT249	Individual Protein	Glucocorticoid receptor	Homo sapiens	NR3C1
亚麻酸 Linolenic acid	NPT2971	Individual Protein	DNA dC->dU-editing enzyme APOBEC-3F	Homo sapiens	APOBEC3F
亚麻酸 Linolenic acid	NPT30	Individual Protein	Cyclooxygenase-1	Homo sapiens	PTGS1
亚麻酸 Linolenic acid	NPT30	Individual Protein	Cyclooxygenase-1	Homo sapiens	PTGS1
亚麻酸 Linolenic acid	NPT31	Individual Protein	Cyclooxygenase-2	Homo sapiens	PTGS2
亚麻酸 Linolenic acid	NPT4003	Individual Protein	G-protein coupled receptor 120	Homo sapiens	FFAR4
亚麻酸 Linolenic acid	NPT4003	Individual Protein	G-protein coupled receptor 120	Homo sapiens	FFAR4
亚麻酸 Linolenic acid	NPT4003	Individual Protein	G-protein coupled receptor 120	Homo sapiens	FFAR4
亚麻酸 Linolenic acid	NPT441	Individual Protein	Cytochrome P450 19A1	Homo sapiens	CYP19A1
亚麻酸 Linolenic acid	NPT441	Individual Protein	Cytochrome P450 19A1	Homo sapiens	CYP19A1
亚麻酸 Linolenic acid	NPT441	Individual Protein	Cytochrome P450 19A1	Homo sapiens	CYP19A1
亚麻酸 Linolenic acid	NPT443	Individual Protein	Histone acetyltransferase GCN5	Homo sapiens	KAT2A
亚麻酸 Linolenic acid	NPT444	Individual Protein	Ubiquitin carboxyl-terminal hydrolase 1	Homo sapiens	USP1
亚麻酸 Linolenic acid	NPT444	Individual Protein	Ubiquitin carboxyl-terminal hydrolase 1	Homo sapiens	USP1
亚麻酸 Linolenic acid	NPT47	Individual Protein	ATP-dependent DNA helicase Q1	Homo sapiens	RECQL
亚麻酸 Linolenic acid	NPT47	Individual Protein	ATP-dependent DNA helicase Q1	Homo sapiens	RECQL
亚麻酸 Linolenic acid	NPT477	Individual Protein	DNA dC->dU-editing enzyme APOBEC-3G	Homo sapiens	APOBEC3G
亚麻酸 Linolenic acid	NPT48	Individual Protein	Lysine-specific demethylase 4D-like	Homo sapiens	KDM4E
亚麻酸 Linolenic acid	NPT483	Individual Protein	Prelamin-A/C	Homo sapiens	LMNA
亚麻酸 Linolenic acid	NPT49	Individual Protein	DNA-(apurinic or apyrimidinic site) lyase	Homo sapiens	OGG1
亚麻酸 Linolenic acid	NPT49	Individual Protein	DNA-(apurinic or apyrimidinic site) lyase	Homo sapiens	OGG1
亚麻酸 Linolenic acid	NPT5	Individual Protein	Histone-lysine N-methyltransferase, H3 lysine-9 specific 3	Homo sapiens	PRDM9
亚麻酸 Linolenic acid	NPT5	Individual Protein	Histone-lysine N-methyltransferase, H3 lysine-9 specific 3	Homo sapiens	PRDM9
亚麻酸 Linolenic acid	NPT50	Individual Protein	Tyrosyl-DNA phosphodiesterase 1	Homo sapiens	TDP1
亚麻酸 Linolenic acid	NPT50	Individual Protein	Tyrosyl-DNA phosphodiesterase 1	Homo sapiens	TDP1
亚麻酸 Linolenic acid	NPT51	Individual Protein	Microtubule-associated protein tau	Homo sapiens	MAPT
亚麻酸 Linolenic acid	NPT51	Individual Protein	Microtubule-associated protein tau	Homo sapiens	MAPT
亚麻酸 Linolenic acid	NPT51	Individual Protein	Microtubule-associated protein tau	Homo sapiens	MAPT
亚麻酸 Linolenic acid	NPT51	Individual Protein	Microtubule-associated protein tau	Homo sapiens	MAPT
亚麻酸 Linolenic acid	NPT540	Individual Protein	Bile acid receptor FXR	Homo sapiens	NR1H4
亚麻酸 Linolenic acid	NPT543	Individual Protein	Pregnane X receptor	Homo sapiens	NR1I2
亚麻酸 Linolenic acid	NPT543	Individual Protein	Pregnane X receptor	Homo sapiens	NR1I2
亚麻酸 Linolenic acid	NPT545	Individual Protein	Phospholipase A2 group 1B	Homo sapiens	PLA2G1B
亚麻酸 Linolenic acid	NPT546	Individual Protein	Retinoid X receptor alpha	Homo sapiens	RXRA
亚麻酸 Linolenic acid	NPT58	Individual Protein	Bloom syndrome protein	Homo sapiens	BLM
亚麻酸 Linolenic acid	NPT5802	Individual Protein	Cysteine protease ATG4B	Homo sapiens	ATG4B
亚麻酸 Linolenic acid	NPT677	Individual Protein	Coagulation factor III	Homo sapiens	F3
亚麻酸 Linolenic acid	NPT698	Individual Protein	Regulator of G-protein signaling 4	Homo sapiens	RGS4
亚麻酸 Linolenic acid	NPT698	Individual Protein	Regulator of G-protein signaling 4	Homo sapiens	RGS4
亚麻酸 Linolenic acid	NPT74	Individual Protein	Proto-oncogene c-JUN	Homo sapiens	JUN
亚麻酸 Linolenic acid	NPT755	Individual Protein	Peptidyl-prolyl cis-trans isomerase NIMA-interacting 1	Homo sapiens	PIN1
亚麻酸 Linolenic acid	NPT792	Individual Protein	Arachidonate 15-lipoxygenase	Homo sapiens	ALOX15
亚麻酸 Linolenic acid	NPT8	Individual Protein	DNA polymerase iota	Homo sapiens	POLI
亚麻酸 Linolenic acid	NPT8	Individual Protein	DNA polymerase iota	Homo sapiens	POLI
亚麻酸 Linolenic acid	NPT821	Individual Protein	Werner syndrome ATP-dependent helicase	Homo sapiens	WRN
亚麻酸 Linolenic acid	NPT831	Individual Protein	Serine/threonine-protein kinase PLK1	Homo sapiens	PLK1
亚麻酸 Linolenic acid	NPT864	Individual Protein	Lethal(3)malignant brain tumor-like protein 1	Homo sapiens	L3MBTL1
亚麻酸 Linolenic acid	NPT866	Individual Protein	Peroxisome proliferator-activated receptor alpha	Homo sapiens	PPARA
亚麻酸 Linolenic acid	NPT866	Individual Protein	Peroxisome proliferator-activated receptor alpha	Homo sapiens	PPARA
亚麻酸 Linolenic acid	NPT866	Individual Protein	Peroxisome proliferator-activated receptor alpha	Homo sapiens	PPARA
亚麻酸 Linolenic acid	NPT869	Individual Protein	Free fatty acid receptor 1	Homo sapiens	FFAR1
亚麻酸 Linolenic acid	NPT869	Individual Protein	Free fatty acid receptor 1	Homo sapiens	FFAR1
亚麻酸 Linolenic acid	NPT869	Individual Protein	Free fatty acid receptor 1	Homo sapiens	FFAR1
亚麻酸 Linolenic acid	NPT869	Individual Protein	Free fatty acid receptor 1	Homo sapiens	FFAR1
亚麻酸 Linolenic acid	NPT869	Individual Protein	Free fatty acid receptor 1	Homo sapiens	FFAR1
亚麻酸 Linolenic acid	NPT9	Individual Protein	DNA polymerase eta	Homo sapiens	POLH
亚麻酸 Linolenic acid	NPT9	Individual Protein	DNA polymerase eta	Homo sapiens	POLH
亚麻酸 Linolenic acid	NPT94	Individual Protein	Aldehyde dehydrogenase 1A1	Homo sapiens	ALDH1A1
亚麻酸 Linolenic acid	NPT94	Individual Protein	Aldehyde dehydrogenase 1A1	Homo sapiens	ALDH1A1
亚麻酸 Linolenic acid	NPT94	Individual Protein	Aldehyde dehydrogenase 1A1	Homo sapiens	ALDH1A1
亚麻酸 Linolenic acid	NPT99	Individual Protein	Peroxisome proliferator-activated receptor gamma	Homo sapiens	PPARG
亚麻酸 Linolenic acid	NPT99	Individual Protein	Peroxisome proliferator-activated receptor gamma	Homo sapiens	PPARG
亚麻酸 Linolenic acid	NPT99	Individual Protein	Peroxisome proliferator-activated receptor gamma	Homo sapiens	PPARG
亚麻酸 Linolenic acid	NPT99	Individual Protein	Peroxisome proliferator-activated receptor gamma	Homo sapiens	PPARG
海藻糖 Trehalose	NPT78	Individual Protein	Beta amyloid A4 protein	Homo sapiens	APP
海藻糖 Trehalose	NPT78	Individual Protein	Beta amyloid A4 protein	Homo sapiens	APP
海藻糖 Trehalose	NPT78	Individual Protein	Beta amyloid A4 protein	Homo sapiens	APP
海藻糖 Trehalose	NPT78	Individual Protein	Beta amyloid A4 protein	Homo sapiens	APP
海藻糖 Trehalose	NPT78	Individual Protein	Beta amyloid A4 protein	Homo sapiens	APP
海藻糖 Trehalose	NPT78	Individual Protein	Beta amyloid A4 protein	Homo sapiens	APP
海藻糖 Trehalose	NPT78	Individual Protein	Beta amyloid A4 protein	Homo sapiens	APP
海藻糖 Trehalose	NPT78	Individual Protein	Beta amyloid A4 protein	Homo sapiens	APP
海藻糖 Trehalose	NPT78	Individual Protein	Beta amyloid A4 protein	Homo sapiens	APP
海藻糖 Trehalose	NPT78	Individual Protein	Beta amyloid A4 protein	Homo sapiens	APP
海藻糖 Trehalose	NPT78	Individual Protein	Beta amyloid A4 protein	Homo sapiens	APP
胆碱 Choline	NPT1543	Individual Protein	Solute carrier family 22 member 4	Homo sapiens	SLC22A4
胆碱 Choline	NPT204	Individual Protein	Acetylcholinesterase	Homo sapiens	ACHE
胆碱 Choline	NPT5	Individual Protein	Histone-lysine N-methyltransferase, H3 lysine-9 specific 3	Homo sapiens	PRDM9
胆碱 Choline	NPT613	Individual Protein	Solute carrier family 22 member 1	Homo sapiens	SLC22A1
胆碱 Choline	NPT613	Individual Protein	Solute carrier family 22 member 1	Homo sapiens	SLC22A1
胆碱 Choline	NPT705	Individual Protein	Solute carrier family 22 member 5	Homo sapiens	SLC22A5
胆碱 Choline	NPT705	Individual Protein	Solute carrier family 22 member 5	Homo sapiens	SLC22A5
硬脂酸 Stearic acid	NPT106	Individual Protein	Peroxisome proliferator-activated receptor delta	Homo sapiens	PPARD
硬脂酸 Stearic acid	NPT106	Individual Protein	Peroxisome proliferator-activated receptor delta	Homo sapiens	PPARD
硬脂酸 Stearic acid	NPT142	Individual Protein	Fatty acid binding protein adipocyte	Homo sapiens	FABP4
硬脂酸 Stearic acid	NPT149	Individual Protein	Endoplasmic reticulum-associated amyloid beta-peptide-binding protein	Homo sapiens	HSD17B10
硬脂酸 Stearic acid	NPT163	Individual Protein	Nuclear factor NF-kappa-B p105 subunit	Homo sapiens	NFKB1
硬脂酸 Stearic acid	NPT198	Individual Protein	Vitamin D receptor	Homo sapiens	VDR
硬脂酸 Stearic acid	NPT210	Individual Protein	Thyroid stimulating hormone receptor	Homo sapiens	TSHR
硬脂酸 Stearic acid	NPT249	Individual Protein	Glucocorticoid receptor	Homo sapiens	NR3C1
硬脂酸 Stearic acid	NPT441	Individual Protein	Cytochrome P450 19A1	Homo sapiens	CYP19A1
硬脂酸 Stearic acid	NPT46	Individual Protein	Thyroid hormone receptor beta-1	Homo sapiens	THRB
硬脂酸 Stearic acid	NPT49	Individual Protein	DNA-(apurinic or apyrimidinic site) lyase	Homo sapiens	OGG1
硬脂酸 Stearic acid	NPT50	Individual Protein	Tyrosyl-DNA phosphodiesterase 1	Homo sapiens	TDP1
硬脂酸 Stearic acid	NPT792	Individual Protein	Arachidonate 15-lipoxygenase	Homo sapiens	ALOX15
硬脂酸 Stearic acid	NPT866	Individual Protein	Peroxisome proliferator-activated receptor alpha	Homo sapiens	PPARA
硬脂酸 Stearic acid	NPT99	Individual Protein	Peroxisome proliferator-activated receptor gamma	Homo sapiens	PPARG
亚油酸甲酯 Methyl linoleate	NPT106	Individual Protein	Peroxisome proliferator-activated receptor delta	Homo sapiens	PPARD
亚油酸甲酯 Methyl linoleate	NPT153	Individual Protein	Androgen Receptor	Homo sapiens	AR
亚油酸甲酯 Methyl linoleate	NPT153	Individual Protein	Androgen Receptor	Homo sapiens	AR
亚油酸甲酯 Methyl linoleate	NPT153	Individual Protein	Androgen Receptor	Homo sapiens	AR
亚油酸甲酯 Methyl linoleate	NPT162	Individual Protein	Heat shock protein beta-1	Homo sapiens	HSPB1
亚油酸甲酯 Methyl linoleate	NPT74	Individual Protein	Proto-oncogene c-JUN	Homo sapiens	JUN
植物鞘氨醇 Phytosphingosine	NPT198	Individual Protein	Vitamin D receptor	Homo sapiens	VDR
植物鞘氨醇 Phytosphingosine	NPT199	Individual Protein	DNA polymerase kappa	Homo sapiens	POLK
尿苷 Uridine	NPT10	Individual Protein	Geminin	Homo sapiens	GMNN
尿苷 Uridine	NPT2672	Individual Protein	Dihydroorotase	Homo sapiens	CAD
尿苷 Uridine	NPT2871	Individual Protein	Cytidine deaminase	Homo sapiens	CDA
尿苷 Uridine	NPT2875	Individual Protein	Solute carrier family 28 member 3	Homo sapiens	SLC28A3
尿苷 Uridine	NPT2875	Individual Protein	Solute carrier family 28 member 3	Homo sapiens	SLC28A3
尿苷 Uridine	NPT2876	Individual Protein	Sodium/nucleoside cotransporter 2	Homo sapiens	SLC28A2
尿苷 Uridine	NPT2876	Individual Protein	Sodium/nucleoside cotransporter 2	Homo sapiens	SLC28A2
尿苷 Uridine	NPT2877	Individual Protein	Sodium/nucleoside cotransporter 1	Homo sapiens	SLC28A1
尿苷 Uridine	NPT2877	Individual Protein	Sodium/nucleoside cotransporter 1	Homo sapiens	SLC28A1
尿苷 Uridine	NPT2878	Individual Protein	Equilibrative nucleoside transporter 2	Homo sapiens	SLC29A2
尿苷 Uridine	NPT2878	Individual Protein	Equilibrative nucleoside transporter 2	Homo sapiens	SLC29A2
尿苷 Uridine	NPT2879	Individual Protein	Equilibrative nucleoside transporter 1	Homo sapiens	SLC29A1
尿苷 Uridine	NPT2879	Individual Protein	Equilibrative nucleoside transporter 1	Homo sapiens	SLC29A1
尿苷 Uridine	NPT446	Individual Protein	Rap guanine nucleotide exchange factor 3	Homo sapiens	RAPGEF3
尿苷 Uridine	NPT49	Individual Protein	DNA-(apurinic or apyrimidinic site) lyase	Homo sapiens	OGG1
尿苷 Uridine	NPT8	Individual Protein	DNA polymerase iota	Homo sapiens	POLI
维生素D2 Vitamin D2	NPT10	Individual Protein	Geminin	Homo sapiens	GMNN
维生素D2 Vitamin D2	NPT106	Individual Protein	Peroxisome proliferator-activated receptor delta	Homo sapiens	PPARD
维生素D2 Vitamin D2	NPT106	Individual Protein	Peroxisome proliferator-activated receptor delta	Homo sapiens	PPARD
维生素D2 Vitamin D2	NPT106	Individual Protein	Peroxisome proliferator-activated receptor delta	Homo sapiens	PPARD
维生素D2 Vitamin D2	NPT1098	Individual Protein	Eyes absent homolog 2	Homo sapiens	EYA2
维生素D2 Vitamin D2	NPT1099	Individual Protein	Smoothened homolog	Homo sapiens	SMO
维生素D2 Vitamin D2	NPT152	Individual Protein	Nuclear factor erythroid 2-related factor 2	Homo sapiens	NFE2L2
维生素D2 Vitamin D2	NPT152	Individual Protein	Nuclear factor erythroid 2-related factor 2	Homo sapiens	NFE2L2
维生素D2 Vitamin D2	NPT153	Individual Protein	Androgen Receptor	Homo sapiens	AR
维生素D2 Vitamin D2	NPT153	Individual Protein	Androgen Receptor	Homo sapiens	AR
维生素D2 Vitamin D2	NPT153	Individual Protein	Androgen Receptor	Homo sapiens	AR
维生素D2 Vitamin D2	NPT162	Individual Protein	Heat shock protein beta-1	Homo sapiens	HSPB1
维生素D2 Vitamin D2	NPT162	Individual Protein	Heat shock protein beta-1	Homo sapiens	HSPB1
维生素D2 Vitamin D2	NPT198	Individual Protein	Vitamin D receptor	Homo sapiens	VDR
维生素D2 Vitamin D2	NPT198	Individual Protein	Vitamin D receptor	Homo sapiens	VDR
维生素D2 Vitamin D2	NPT446	Individual Protein	Rap guanine nucleotide exchange factor 3	Homo sapiens	RAPGEF3
维生素D2 Vitamin D2	NPT5	Individual Protein	Histone-lysine N-methyltransferase, H3 lysine-9 specific 3	Homo sapiens	PRDM9
维生素D2 Vitamin D2	NPT532	Individual Protein	Lysine-specific demethylase 4A	Homo sapiens	KDM4A
维生素D2 Vitamin D2	NPT697	Individual Protein	UDP-glucuronosyltransferase 2B7	Homo sapiens	UGT2B7
维生素D2 Vitamin D2	NPT72	Individual Protein	Solute carrier organic anion transporter family member 1B3	Homo sapiens	SLCO1B3
维生素D2 Vitamin D2	NPT74	Individual Protein	Proto-oncogene c-JUN	Homo sapiens	JUN
维生素D2 Vitamin D2	NPT74	Individual Protein	Proto-oncogene c-JUN	Homo sapiens	JUN
维生素D2 Vitamin D2	NPT901	Individual Protein	UDP-glucuronosyltransferase 1-1	Homo sapiens	UGT1A1
维生素D2 Vitamin D2	NPT902	Individual Protein	UDP-glucuronosyltransferase 1A4	Homo sapiens	UGT1A4
花生酸 Arachidic acid	NPT106	Individual Protein	Peroxisome proliferator-activated receptor delta	Homo sapiens	PPARD
花生酸 Arachidic acid	NPT866	Individual Protein	Peroxisome proliferator-activated receptor alpha	Homo sapiens	PPARA
花生酸 Arachidic acid	NPT99	Individual Protein	Peroxisome proliferator-activated receptor gamma	Homo sapiens	PPARG
二十二烷酸 Behenic acid	NPT106	Individual Protein	Peroxisome proliferator-activated receptor delta	Homo sapiens	PPARD
二十二烷酸 Behenic acid	NPT866	Individual Protein	Peroxisome proliferator-activated receptor alpha	Homo sapiens	PPARA
二十二烷酸 Behenic acid	NPT99	Individual Protein	Peroxisome proliferator-activated receptor gamma	Homo sapiens	PPARG
腺苷 Adenosine	NPT104	Individual Protein	Cerebroside-sulfatase	Homo sapiens	ARSA
腺苷 Adenosine	NPT1224	Individual Protein	Glyceraldehyde-3-phosphate dehydrogenase liver	Homo sapiens	GAPDH
腺苷 Adenosine	NPT1224	Individual Protein	Glyceraldehyde-3-phosphate dehydrogenase liver	Homo sapiens	GAPDH
腺苷 Adenosine	NPT1224	Individual Protein	Glyceraldehyde-3-phosphate dehydrogenase liver	Homo sapiens	GAPDH
腺苷 Adenosine	NPT1224	Individual Protein	Glyceraldehyde-3-phosphate dehydrogenase liver	Homo sapiens	GAPDH
腺苷 Adenosine	NPT1224	Individual Protein	Glyceraldehyde-3-phosphate dehydrogenase liver	Homo sapiens	GAPDH
腺苷 Adenosine	NPT1224	Individual Protein	Glyceraldehyde-3-phosphate dehydrogenase liver	Homo sapiens	GAPDH
腺苷 Adenosine	NPT1224	Individual Protein	Glyceraldehyde-3-phosphate dehydrogenase liver	Homo sapiens	GAPDH
腺苷 Adenosine	NPT1224	Individual Protein	Glyceraldehyde-3-phosphate dehydrogenase liver	Homo sapiens	GAPDH
腺苷 Adenosine	NPT1291	Individual Protein	Purine nucleoside phosphorylase	Homo sapiens	PNP
腺苷 Adenosine	NPT1291	Individual Protein	Purine nucleoside phosphorylase	Homo sapiens	PNP
腺苷 Adenosine	NPT1291	Individual Protein	Purine nucleoside phosphorylase	Homo sapiens	PNP
腺苷 Adenosine	NPT1371	Individual Protein	Cyclin-dependent kinase 2	Homo sapiens	CDK2
腺苷 Adenosine	NPT1620	Individual Protein	Signal transducer and activator of transcription 6	Homo sapiens	STAT6
腺苷 Adenosine	NPT216	Individual Protein	Adenosine A1 receptor	Homo sapiens	ADORA1
腺苷 Adenosine	NPT216	Individual Protein	Adenosine A1 receptor	Homo sapiens	ADORA1
腺苷 Adenosine	NPT216	Individual Protein	Adenosine A1 receptor	Homo sapiens	ADORA1
腺苷 Adenosine	NPT216	Individual Protein	Adenosine A1 receptor	Homo sapiens	ADORA1
腺苷 Adenosine	NPT216	Individual Protein	Adenosine A1 receptor	Homo sapiens	ADORA1
腺苷 Adenosine	NPT216	Individual Protein	Adenosine A1 receptor	Homo sapiens	ADORA1
腺苷 Adenosine	NPT216	Individual Protein	Adenosine A1 receptor	Homo sapiens	ADORA1
腺苷 Adenosine	NPT216	Individual Protein	Adenosine A1 receptor	Homo sapiens	ADORA1
腺苷 Adenosine	NPT216	Individual Protein	Adenosine A1 receptor	Homo sapiens	ADORA1
腺苷 Adenosine	NPT217	Individual Protein	Adenosine A2a receptor	Homo sapiens	ADORA2A
腺苷 Adenosine	NPT217	Individual Protein	Adenosine A2a receptor	Homo sapiens	ADORA2A
腺苷 Adenosine	NPT217	Individual Protein	Adenosine A2a receptor	Homo sapiens	ADORA2A
腺苷 Adenosine	NPT217	Individual Protein	Adenosine A2a receptor	Homo sapiens	ADORA2A
腺苷 Adenosine	NPT217	Individual Protein	Adenosine A2a receptor	Homo sapiens	ADORA2A
腺苷 Adenosine	NPT217	Individual Protein	Adenosine A2a receptor	Homo sapiens	ADORA2A
腺苷 Adenosine	NPT217	Individual Protein	Adenosine A2a receptor	Homo sapiens	ADORA2A
腺苷 Adenosine	NPT218	Individual Protein	Adenosine A3 receptor	Homo sapiens	ADORA3
腺苷 Adenosine	NPT218	Individual Protein	Adenosine A3 receptor	Homo sapiens	ADORA3
腺苷 Adenosine	NPT218	Individual Protein	Adenosine A3 receptor	Homo sapiens	ADORA3
腺苷 Adenosine	NPT218	Individual Protein	Adenosine A3 receptor	Homo sapiens	ADORA3
腺苷 Adenosine	NPT218	Individual Protein	Adenosine A3 receptor	Homo sapiens	ADORA3
腺苷 Adenosine	NPT218	Individual Protein	Adenosine A3 receptor	Homo sapiens	ADORA3
腺苷 Adenosine	NPT218	Individual Protein	Adenosine A3 receptor	Homo sapiens	ADORA3
腺苷 Adenosine	NPT218	Individual Protein	Adenosine A3 receptor	Homo sapiens	ADORA3
腺苷 Adenosine	NPT2603	Individual Protein	Adenosine kinase	Homo sapiens	ADK
腺苷 Adenosine	NPT2603	Individual Protein	Adenosine kinase	Homo sapiens	ADK
腺苷 Adenosine	NPT2603	Individual Protein	Adenosine kinase	Homo sapiens	ADK
腺苷 Adenosine	NPT2603	Individual Protein	Adenosine kinase	Homo sapiens	ADK
腺苷 Adenosine	NPT2603	Individual Protein	Adenosine kinase	Homo sapiens	ADK
腺苷 Adenosine	NPT2604	Individual Protein	Heat shock cognate 71 kDa protein	Homo sapiens	HSPA8
腺苷 Adenosine	NPT2604	Individual Protein	Heat shock cognate 71 kDa protein	Homo sapiens	HSPA8
腺苷 Adenosine	NPT2817	Individual Protein	Inosine-5'-monophosphate dehydrogenase 2	Homo sapiens	IMPDH2
腺苷 Adenosine	NPT282	Individual Protein	MAP kinase ERK2	Homo sapiens	MAPK1
腺苷 Adenosine	NPT285	Individual Protein	Epidermal growth factor receptor erbB1	Homo sapiens	EGFR
腺苷 Adenosine	NPT286	Individual Protein	Receptor protein-tyrosine kinase erbB-2	Homo sapiens	ERBB2
腺苷 Adenosine	NPT2875	Individual Protein	Solute carrier family 28 member 3	Homo sapiens	SLC28A3
腺苷 Adenosine	NPT2875	Individual Protein	Solute carrier family 28 member 3	Homo sapiens	SLC28A3
腺苷 Adenosine	NPT2876	Individual Protein	Sodium/nucleoside cotransporter 2	Homo sapiens	SLC28A2
腺苷 Adenosine	NPT2876	Individual Protein	Sodium/nucleoside cotransporter 2	Homo sapiens	SLC28A2
腺苷 Adenosine	NPT2877	Individual Protein	Sodium/nucleoside cotransporter 1	Homo sapiens	SLC28A1
腺苷 Adenosine	NPT2877	Individual Protein	Sodium/nucleoside cotransporter 1	Homo sapiens	SLC28A1
腺苷 Adenosine	NPT2878	Individual Protein	Equilibrative nucleoside transporter 2	Homo sapiens	SLC29A2
腺苷 Adenosine	NPT2878	Individual Protein	Equilibrative nucleoside transporter 2	Homo sapiens	SLC29A2
腺苷 Adenosine	NPT2879	Individual Protein	Equilibrative nucleoside transporter 1	Homo sapiens	SLC29A1
腺苷 Adenosine	NPT2879	Individual Protein	Equilibrative nucleoside transporter 1	Homo sapiens	SLC29A1
腺苷 Adenosine	NPT3838	Individual Protein	Adenosine deaminase	Homo sapiens	ADA
腺苷 Adenosine	NPT4059	Individual Protein	Adenosine A2b receptor	Homo sapiens	ADORA2B
腺苷 Adenosine	NPT4059	Individual Protein	Adenosine A2b receptor	Homo sapiens	ADORA2B
腺苷 Adenosine	NPT4059	Individual Protein	Adenosine A2b receptor	Homo sapiens	ADORA2B
腺苷 Adenosine	NPT4059	Individual Protein	Adenosine A2b receptor	Homo sapiens	ADORA2B
腺苷 Adenosine	NPT4059	Individual Protein	Adenosine A2b receptor	Homo sapiens	ADORA2B
腺苷 Adenosine	NPT446	Individual Protein	Rap guanine nucleotide exchange factor 3	Homo sapiens	RAPGEF3
腺苷 Adenosine	NPT4762	Individual Protein	Inosine-5'-monophosphate dehydrogenase 1	Homo sapiens	IMPDH1
腺苷 Adenosine	NPT4770	Individual Protein	High-affinity choline transporter	Homo sapiens	SLC5A7
腺苷 Adenosine	NPT4770	Individual Protein	High-affinity choline transporter	Homo sapiens	SLC5A7
腺苷 Adenosine	NPT49	Individual Protein	DNA-(apurinic or apyrimidinic site) lyase	Homo sapiens	OGG1
腺苷 Adenosine	NPT698	Individual Protein	Regulator of G-protein signaling 4	Homo sapiens	RGS4
腺苷 Adenosine	NPT698	Individual Protein	Regulator of G-protein signaling 4	Homo sapiens	RGS4
腺苷 Adenosine	NPT72	Individual Protein	Solute carrier organic anion transporter family member 1B3	Homo sapiens	SLCO1B3
腺苷 Adenosine	NPT73	Individual Protein	Solute carrier organic anion transporter family member 1B1	Homo sapiens	SLCO1B1
腺苷 Adenosine	NPT760	Individual Protein	Protein kinase C beta	Homo sapiens	PRKCB
腺苷 Adenosine	NPT803	Individual Protein	Flap endonuclease 1	Homo sapiens	FEN1
腺苷 Adenosine	NPT861	Individual Protein	Isocitrate dehydrogenase [NADP] cytoplasmic	Homo sapiens	IDH1
腺苷 Adenosine	NPT93	Individual Protein	Survival motor neuron protein	Homo sapiens	SMN1
果酸 Ursolic acid	NPT100	Individual Protein	Glutaminase kidney isoform, mitochondrial	Homo sapiens	GLS
果酸 Ursolic acid	NPT103	Individual Protein	Nuclear receptor ROR-gamma	Homo sapiens	RORC
果酸 Ursolic acid	NPT103	Individual Protein	Nuclear receptor ROR-gamma	Homo sapiens	RORC
果酸 Ursolic acid	NPT103	Individual Protein	Nuclear receptor ROR-gamma	Homo sapiens	RORC
果酸 Ursolic acid	NPT103	Individual Protein	Nuclear receptor ROR-gamma	Homo sapiens	RORC
果酸 Ursolic acid	NPT1137	Individual Protein	11-beta-hydroxysteroid dehydrogenase 1	Homo sapiens	HSD11B1
果酸 Ursolic acid	NPT1196	Individual Protein	Low molecular weight phosphotyrosine protein phosphatase	Homo sapiens	ACP1
果酸 Ursolic acid	NPT1196	Individual Protein	Low molecular weight phosphotyrosine protein phosphatase	Homo sapiens	ACP1
果酸 Ursolic acid	NPT1210	Individual Protein	T-cell protein-tyrosine phosphatase	Homo sapiens	PTPN2
果酸 Ursolic acid	NPT1210	Individual Protein	T-cell protein-tyrosine phosphatase	Homo sapiens	PTPN2
果酸 Ursolic acid	NPT1210	Individual Protein	T-cell protein-tyrosine phosphatase	Homo sapiens	PTPN2
果酸 Ursolic acid	NPT1270	Individual Protein	Aldo-keto reductase family 1 member B10	Homo sapiens	AKR1B10
果酸 Ursolic acid	NPT1270	Individual Protein	Aldo-keto reductase family 1 member B10	Homo sapiens	AKR1B10
果酸 Ursolic acid	NPT1270	Individual Protein	Aldo-keto reductase family 1 member B10	Homo sapiens	AKR1B10
果酸 Ursolic acid	NPT1270	Individual Protein	Aldo-keto reductase family 1 member B10	Homo sapiens	AKR1B10
果酸 Ursolic acid	NPT1270	Individual Protein	Aldo-keto reductase family 1 member B10	Homo sapiens	AKR1B10
果酸 Ursolic acid	NPT1270	Individual Protein	Aldo-keto reductase family 1 member B10	Homo sapiens	AKR1B10
果酸 Ursolic acid	NPT135	Individual Protein	Chromobox protein homolog 1	Homo sapiens	CBX1
果酸 Ursolic acid	NPT1547	Individual Protein	Cathepsin D	Homo sapiens	CTSD
果酸 Ursolic acid	NPT161	Individual Protein	Rap guanine nucleotide exchange factor 4	Homo sapiens	RAPGEF4
果酸 Ursolic acid	NPT178	Individual Protein	Protein-tyrosine phosphatase 1B	Homo sapiens	PTPN1
果酸 Ursolic acid	NPT178	Individual Protein	Protein-tyrosine phosphatase 1B	Homo sapiens	PTPN1
果酸 Ursolic acid	NPT178	Individual Protein	Protein-tyrosine phosphatase 1B	Homo sapiens	PTPN1
果酸 Ursolic acid	NPT178	Individual Protein	Protein-tyrosine phosphatase 1B	Homo sapiens	PTPN1
果酸 Ursolic acid	NPT178	Individual Protein	Protein-tyrosine phosphatase 1B	Homo sapiens	PTPN1
果酸 Ursolic acid	NPT178	Individual Protein	Protein-tyrosine phosphatase 1B	Homo sapiens	PTPN1
果酸 Ursolic acid	NPT178	Individual Protein	Protein-tyrosine phosphatase 1B	Homo sapiens	PTPN1
果酸 Ursolic acid	NPT178	Individual Protein	Protein-tyrosine phosphatase 1B	Homo sapiens	PTPN1
果酸 Ursolic acid	NPT178	Individual Protein	Protein-tyrosine phosphatase 1B	Homo sapiens	PTPN1
果酸 Ursolic acid	NPT178	Individual Protein	Protein-tyrosine phosphatase 1B	Homo sapiens	PTPN1
果酸 Ursolic acid	NPT178	Individual Protein	Protein-tyrosine phosphatase 1B	Homo sapiens	PTPN1
果酸 Ursolic acid	NPT178	Individual Protein	Protein-tyrosine phosphatase 1B	Homo sapiens	PTPN1
果酸 Ursolic acid	NPT178	Individual Protein	Protein-tyrosine phosphatase 1B	Homo sapiens	PTPN1
果酸 Ursolic acid	NPT178	Individual Protein	Protein-tyrosine phosphatase 1B	Homo sapiens	PTPN1
果酸 Ursolic acid	NPT178	Individual Protein	Protein-tyrosine phosphatase 1B	Homo sapiens	PTPN1
果酸 Ursolic acid	NPT178	Individual Protein	Protein-tyrosine phosphatase 1B	Homo sapiens	PTPN1
果酸 Ursolic acid	NPT178	Individual Protein	Protein-tyrosine phosphatase 1B	Homo sapiens	PTPN1
果酸 Ursolic acid	NPT178	Individual Protein	Protein-tyrosine phosphatase 1B	Homo sapiens	PTPN1
果酸 Ursolic acid	NPT178	Individual Protein	Protein-tyrosine phosphatase 1B	Homo sapiens	PTPN1
果酸 Ursolic acid	NPT178	Individual Protein	Protein-tyrosine phosphatase 1B	Homo sapiens	PTPN1
果酸 Ursolic acid	NPT178	Individual Protein	Protein-tyrosine phosphatase 1B	Homo sapiens	PTPN1
果酸 Ursolic acid	NPT178	Individual Protein	Protein-tyrosine phosphatase 1B	Homo sapiens	PTPN1
果酸 Ursolic acid	NPT178	Individual Protein	Protein-tyrosine phosphatase 1B	Homo sapiens	PTPN1
果酸 Ursolic acid	NPT178	Individual Protein	Protein-tyrosine phosphatase 1B	Homo sapiens	PTPN1
果酸 Ursolic acid	NPT178	Individual Protein	Protein-tyrosine phosphatase 1B	Homo sapiens	PTPN1
果酸 Ursolic acid	NPT178	Individual Protein	Protein-tyrosine phosphatase 1B	Homo sapiens	PTPN1
果酸 Ursolic acid	NPT178	Individual Protein	Protein-tyrosine phosphatase 1B	Homo sapiens	PTPN1
果酸 Ursolic acid	NPT178	Individual Protein	Protein-tyrosine phosphatase 1B	Homo sapiens	PTPN1
果酸 Ursolic acid	NPT178	Individual Protein	Protein-tyrosine phosphatase 1B	Homo sapiens	PTPN1
果酸 Ursolic acid	NPT1870	Individual Protein	Receptor-type tyrosine-protein phosphatase F (LAR)	Homo sapiens	PTPRF
果酸 Ursolic acid	NPT1870	Individual Protein	Receptor-type tyrosine-protein phosphatase F (LAR)	Homo sapiens	PTPRF
果酸 Ursolic acid	NPT205	Individual Protein	Protein-tyrosine phosphatase 1C	Homo sapiens	PTPN6
果酸 Ursolic acid	NPT30	Individual Protein	Cyclooxygenase-1	Homo sapiens	PTGS1
果酸 Ursolic acid	NPT31	Individual Protein	Cyclooxygenase-2	Homo sapiens	PTGS2
果酸 Ursolic acid	NPT31	Individual Protein	Cyclooxygenase-2	Homo sapiens	PTGS2
果酸 Ursolic acid	NPT3138	Individual Protein	Receptor-type tyrosine-protein phosphatase alpha	Homo sapiens	PTPRA
果酸 Ursolic acid	NPT3139	Individual Protein	Receptor-type tyrosine-protein phosphatase epsilon	Homo sapiens	PTPRE
果酸 Ursolic acid	NPT41	Individual Protein	Aldose reductase	Homo sapiens	AKR1B1
果酸 Ursolic acid	NPT441	Individual Protein	Cytochrome P450 19A1	Homo sapiens	CYP19A1
果酸 Ursolic acid	NPT441	Individual Protein	Cytochrome P450 19A1	Homo sapiens	CYP19A1
果酸 Ursolic acid	NPT441	Individual Protein	Cytochrome P450 19A1	Homo sapiens	CYP19A1
果酸 Ursolic acid	NPT443	Individual Protein	Histone acetyltransferase GCN5	Homo sapiens	KAT2A
果酸 Ursolic acid	NPT47	Individual Protein	ATP-dependent DNA helicase Q1	Homo sapiens	RECQL
果酸 Ursolic acid	NPT49	Individual Protein	DNA-(apurinic or apyrimidinic site) lyase	Homo sapiens	OGG1
果酸 Ursolic acid	NPT540	Individual Protein	Bile acid receptor FXR	Homo sapiens	NR1H4
果酸 Ursolic acid	NPT59	Individual Protein	DNA polymerase beta	Homo sapiens	POLB
果酸 Ursolic acid	NPT60	Individual Protein	Lysosomal alpha-glucosidase	Homo sapiens	GAA
果酸 Ursolic acid	NPT60	Individual Protein	Lysosomal alpha-glucosidase	Homo sapiens	GAA
果酸 Ursolic acid	NPT72	Individual Protein	Solute carrier organic anion transporter family member 1B3	Homo sapiens	SLCO1B3
果酸 Ursolic acid	NPT72	Individual Protein	Solute carrier organic anion transporter family member 1B3	Homo sapiens	SLCO1B3
果酸 Ursolic acid	NPT73	Individual Protein	Solute carrier organic anion transporter family member 1B1	Homo sapiens	SLCO1B1
果酸 Ursolic acid	NPT73	Individual Protein	Solute carrier organic anion transporter family member 1B1	Homo sapiens	SLCO1B1
果酸 Ursolic acid	NPT745	Individual Protein	G-protein coupled bile acid receptor 1	Homo sapiens	GPBAR1
果酸 Ursolic acid	NPT861	Individual Protein	Isocitrate dehydrogenase [NADP] cytoplasmic	Homo sapiens	IDH1
果酸 Ursolic acid	NPT861	Individual Protein	Isocitrate dehydrogenase [NADP] cytoplasmic	Homo sapiens	IDH1
果酸 Ursolic acid	NPT861	Individual Protein	Isocitrate dehydrogenase [NADP] cytoplasmic	Homo sapiens	IDH1
果酸 Ursolic acid	NPT866	Individual Protein	Peroxisome proliferator-activated receptor alpha	Homo sapiens	PPARA
果酸 Ursolic acid	NPT866	Individual Protein	Peroxisome proliferator-activated receptor alpha	Homo sapiens	PPARA
果酸 Ursolic acid	NPT866	Individual Protein	Peroxisome proliferator-activated receptor alpha	Homo sapiens	PPARA
果酸 Ursolic acid	NPT866	Individual Protein	Peroxisome proliferator-activated receptor alpha	Homo sapiens	PPARA
果酸 Ursolic acid	NPT866	Individual Protein	Peroxisome proliferator-activated receptor alpha	Homo sapiens	PPARA
果酸 Ursolic acid	NPT866	Individual Protein	Peroxisome proliferator-activated receptor alpha	Homo sapiens	PPARA
果酸 Ursolic acid	NPT866	Individual Protein	Peroxisome proliferator-activated receptor alpha	Homo sapiens	PPARA
果酸 Ursolic acid	NPT866	Individual Protein	Peroxisome proliferator-activated receptor alpha	Homo sapiens	PPARA
果酸 Ursolic acid	NPT866	Individual Protein	Peroxisome proliferator-activated receptor alpha	Homo sapiens	PPARA
果酸 Ursolic acid	NPT866	Individual Protein	Peroxisome proliferator-activated receptor alpha	Homo sapiens	PPARA
果酸 Ursolic acid	NPT866	Individual Protein	Peroxisome proliferator-activated receptor alpha	Homo sapiens	PPARA
果酸 Ursolic acid	NPT866	Individual Protein	Peroxisome proliferator-activated receptor alpha	Homo sapiens	PPARA
果酸 Ursolic acid	NPT866	Individual Protein	Peroxisome proliferator-activated receptor alpha	Homo sapiens	PPARA
齐墩果酸 Oleanolic acid	NPT10	Individual Protein	Geminin	Homo sapiens	GMNN
齐墩果酸 Oleanolic acid	NPT1044	Individual Protein	DNA topoisomerase II alpha	Homo sapiens	TOP2A
齐墩果酸 Oleanolic acid	NPT1044	Individual Protein	DNA topoisomerase II alpha	Homo sapiens	TOP2A
齐墩果酸 Oleanolic acid	NPT1196	Individual Protein	Low molecular weight phosphotyrosine protein phosphatase	Homo sapiens	ACP1
齐墩果酸 Oleanolic acid	NPT1196	Individual Protein	Low molecular weight phosphotyrosine protein phosphatase	Homo sapiens	ACP1
齐墩果酸 Oleanolic acid	NPT1196	Individual Protein	Low molecular weight phosphotyrosine protein phosphatase	Homo sapiens	ACP1
齐墩果酸 Oleanolic acid	NPT1196	Individual Protein	Low molecular weight phosphotyrosine protein phosphatase	Homo sapiens	ACP1
齐墩果酸 Oleanolic acid	NPT1210	Individual Protein	T-cell protein-tyrosine phosphatase	Homo sapiens	PTPN2
齐墩果酸 Oleanolic acid	NPT1210	Individual Protein	T-cell protein-tyrosine phosphatase	Homo sapiens	PTPN2
齐墩果酸 Oleanolic acid	NPT1210	Individual Protein	T-cell protein-tyrosine phosphatase	Homo sapiens	PTPN2
齐墩果酸 Oleanolic acid	NPT1210	Individual Protein	T-cell protein-tyrosine phosphatase	Homo sapiens	PTPN2
齐墩果酸 Oleanolic acid	NPT1210	Individual Protein	T-cell protein-tyrosine phosphatase	Homo sapiens	PTPN2
齐墩果酸 Oleanolic acid	NPT1210	Individual Protein	T-cell protein-tyrosine phosphatase	Homo sapiens	PTPN2
齐墩果酸 Oleanolic acid	NPT1210	Individual Protein	T-cell protein-tyrosine phosphatase	Homo sapiens	PTPN2
齐墩果酸 Oleanolic acid	NPT1210	Individual Protein	T-cell protein-tyrosine phosphatase	Homo sapiens	PTPN2
齐墩果酸 Oleanolic acid	NPT1270	Individual Protein	Aldo-keto reductase family 1 member B10	Homo sapiens	AKR1B10
齐墩果酸 Oleanolic acid	NPT1270	Individual Protein	Aldo-keto reductase family 1 member B10	Homo sapiens	AKR1B10
齐墩果酸 Oleanolic acid	NPT1270	Individual Protein	Aldo-keto reductase family 1 member B10	Homo sapiens	AKR1B10
齐墩果酸 Oleanolic acid	NPT1270	Individual Protein	Aldo-keto reductase family 1 member B10	Homo sapiens	AKR1B10
齐墩果酸 Oleanolic acid	NPT1270	Individual Protein	Aldo-keto reductase family 1 member B10	Homo sapiens	AKR1B10
齐墩果酸 Oleanolic acid	NPT1270	Individual Protein	Aldo-keto reductase family 1 member B10	Homo sapiens	AKR1B10
齐墩果酸 Oleanolic acid	NPT1270	Individual Protein	Aldo-keto reductase family 1 member B10	Homo sapiens	AKR1B10
齐墩果酸 Oleanolic acid	NPT135	Individual Protein	Chromobox protein homolog 1	Homo sapiens	CBX1
齐墩果酸 Oleanolic acid	NPT143	Individual Protein	DNA topoisomerase I	Homo sapiens	TOP1
齐墩果酸 Oleanolic acid	NPT143	Individual Protein	DNA topoisomerase I	Homo sapiens	TOP1
齐墩果酸 Oleanolic acid	NPT161	Individual Protein	Rap guanine nucleotide exchange factor 4	Homo sapiens	RAPGEF4
齐墩果酸 Oleanolic acid	NPT178	Individual Protein	Protein-tyrosine phosphatase 1B	Homo sapiens	PTPN1
齐墩果酸 Oleanolic acid	NPT178	Individual Protein	Protein-tyrosine phosphatase 1B	Homo sapiens	PTPN1
齐墩果酸 Oleanolic acid	NPT178	Individual Protein	Protein-tyrosine phosphatase 1B	Homo sapiens	PTPN1
齐墩果酸 Oleanolic acid	NPT178	Individual Protein	Protein-tyrosine phosphatase 1B	Homo sapiens	PTPN1
齐墩果酸 Oleanolic acid	NPT178	Individual Protein	Protein-tyrosine phosphatase 1B	Homo sapiens	PTPN1
齐墩果酸 Oleanolic acid	NPT178	Individual Protein	Protein-tyrosine phosphatase 1B	Homo sapiens	PTPN1
齐墩果酸 Oleanolic acid	NPT178	Individual Protein	Protein-tyrosine phosphatase 1B	Homo sapiens	PTPN1
齐墩果酸 Oleanolic acid	NPT178	Individual Protein	Protein-tyrosine phosphatase 1B	Homo sapiens	PTPN1
齐墩果酸 Oleanolic acid	NPT178	Individual Protein	Protein-tyrosine phosphatase 1B	Homo sapiens	PTPN1
齐墩果酸 Oleanolic acid	NPT178	Individual Protein	Protein-tyrosine phosphatase 1B	Homo sapiens	PTPN1
齐墩果酸 Oleanolic acid	NPT178	Individual Protein	Protein-tyrosine phosphatase 1B	Homo sapiens	PTPN1
齐墩果酸 Oleanolic acid	NPT178	Individual Protein	Protein-tyrosine phosphatase 1B	Homo sapiens	PTPN1
齐墩果酸 Oleanolic acid	NPT178	Individual Protein	Protein-tyrosine phosphatase 1B	Homo sapiens	PTPN1
齐墩果酸 Oleanolic acid	NPT178	Individual Protein	Protein-tyrosine phosphatase 1B	Homo sapiens	PTPN1
齐墩果酸 Oleanolic acid	NPT178	Individual Protein	Protein-tyrosine phosphatase 1B	Homo sapiens	PTPN1
齐墩果酸 Oleanolic acid	NPT178	Individual Protein	Protein-tyrosine phosphatase 1B	Homo sapiens	PTPN1
齐墩果酸 Oleanolic acid	NPT178	Individual Protein	Protein-tyrosine phosphatase 1B	Homo sapiens	PTPN1
齐墩果酸 Oleanolic acid	NPT178	Individual Protein	Protein-tyrosine phosphatase 1B	Homo sapiens	PTPN1
齐墩果酸 Oleanolic acid	NPT178	Individual Protein	Protein-tyrosine phosphatase 1B	Homo sapiens	PTPN1
齐墩果酸 Oleanolic acid	NPT178	Individual Protein	Protein-tyrosine phosphatase 1B	Homo sapiens	PTPN1
齐墩果酸 Oleanolic acid	NPT178	Individual Protein	Protein-tyrosine phosphatase 1B	Homo sapiens	PTPN1
齐墩果酸 Oleanolic acid	NPT178	Individual Protein	Protein-tyrosine phosphatase 1B	Homo sapiens	PTPN1
齐墩果酸 Oleanolic acid	NPT178	Individual Protein	Protein-tyrosine phosphatase 1B	Homo sapiens	PTPN1
齐墩果酸 Oleanolic acid	NPT178	Individual Protein	Protein-tyrosine phosphatase 1B	Homo sapiens	PTPN1
齐墩果酸 Oleanolic acid	NPT178	Individual Protein	Protein-tyrosine phosphatase 1B	Homo sapiens	PTPN1
齐墩果酸 Oleanolic acid	NPT178	Individual Protein	Protein-tyrosine phosphatase 1B	Homo sapiens	PTPN1
齐墩果酸 Oleanolic acid	NPT178	Individual Protein	Protein-tyrosine phosphatase 1B	Homo sapiens	PTPN1
齐墩果酸 Oleanolic acid	NPT178	Individual Protein	Protein-tyrosine phosphatase 1B	Homo sapiens	PTPN1
齐墩果酸 Oleanolic acid	NPT178	Individual Protein	Protein-tyrosine phosphatase 1B	Homo sapiens	PTPN1
齐墩果酸 Oleanolic acid	NPT178	Individual Protein	Protein-tyrosine phosphatase 1B	Homo sapiens	PTPN1
齐墩果酸 Oleanolic acid	NPT178	Individual Protein	Protein-tyrosine phosphatase 1B	Homo sapiens	PTPN1
齐墩果酸 Oleanolic acid	NPT178	Individual Protein	Protein-tyrosine phosphatase 1B	Homo sapiens	PTPN1
齐墩果酸 Oleanolic acid	NPT178	Individual Protein	Protein-tyrosine phosphatase 1B	Homo sapiens	PTPN1
齐墩果酸 Oleanolic acid	NPT178	Individual Protein	Protein-tyrosine phosphatase 1B	Homo sapiens	PTPN1
齐墩果酸 Oleanolic acid	NPT178	Individual Protein	Protein-tyrosine phosphatase 1B	Homo sapiens	PTPN1
齐墩果酸 Oleanolic acid	NPT1870	Individual Protein	Receptor-type tyrosine-protein phosphatase F (LAR)	Homo sapiens	PTPRF
齐墩果酸 Oleanolic acid	NPT1870	Individual Protein	Receptor-type tyrosine-protein phosphatase F (LAR)	Homo sapiens	PTPRF
齐墩果酸 Oleanolic acid	NPT1870	Individual Protein	Receptor-type tyrosine-protein phosphatase F (LAR)	Homo sapiens	PTPRF
齐墩果酸 Oleanolic acid	NPT1870	Individual Protein	Receptor-type tyrosine-protein phosphatase F (LAR)	Homo sapiens	PTPRF
齐墩果酸 Oleanolic acid	NPT1870	Individual Protein	Receptor-type tyrosine-protein phosphatase F (LAR)	Homo sapiens	PTPRF
齐墩果酸 Oleanolic acid	NPT205	Individual Protein	Protein-tyrosine phosphatase 1C	Homo sapiens	PTPN6
齐墩果酸 Oleanolic acid	NPT205	Individual Protein	Protein-tyrosine phosphatase 1C	Homo sapiens	PTPN6
齐墩果酸 Oleanolic acid	NPT205	Individual Protein	Protein-tyrosine phosphatase 1C	Homo sapiens	PTPN6
齐墩果酸 Oleanolic acid	NPT205	Individual Protein	Protein-tyrosine phosphatase 1C	Homo sapiens	PTPN6
齐墩果酸 Oleanolic acid	NPT206	Individual Protein	Protein-tyrosine phosphatase 2C	Homo sapiens	PTPN6
齐墩果酸 Oleanolic acid	NPT206	Individual Protein	Protein-tyrosine phosphatase 2C	Homo sapiens	PTPN6
齐墩果酸 Oleanolic acid	NPT206	Individual Protein	Protein-tyrosine phosphatase 2C	Homo sapiens	PTPN6
齐墩果酸 Oleanolic acid	NPT30	Individual Protein	Cyclooxygenase-1	Homo sapiens	PTGS1
齐墩果酸 Oleanolic acid	NPT30	Individual Protein	Cyclooxygenase-1	Homo sapiens	PTGS1
齐墩果酸 Oleanolic acid	NPT3000	Individual Protein	Monoglyceride lipase	Homo sapiens	MGLL
齐墩果酸 Oleanolic acid	NPT31	Individual Protein	Cyclooxygenase-2	Homo sapiens	PTGS2
齐墩果酸 Oleanolic acid	NPT31	Individual Protein	Cyclooxygenase-2	Homo sapiens	PTGS2
齐墩果酸 Oleanolic acid	NPT31	Individual Protein	Cyclooxygenase-2	Homo sapiens	PTGS2
齐墩果酸 Oleanolic acid	NPT3138	Individual Protein	Receptor-type tyrosine-protein phosphatase alpha	Homo sapiens	PTPRA
齐墩果酸 Oleanolic acid	NPT3139	Individual Protein	Receptor-type tyrosine-protein phosphatase epsilon	Homo sapiens	PTPRE
齐墩果酸 Oleanolic acid	NPT3517	Individual Protein	Nitric oxide synthase, inducible	Homo sapiens	NOS2
齐墩果酸 Oleanolic acid	NPT41	Individual Protein	Aldose reductase	Homo sapiens	AKR1B1
齐墩果酸 Oleanolic acid	NPT441	Individual Protein	Cytochrome P450 19A1	Homo sapiens	CYP19A1
齐墩果酸 Oleanolic acid	NPT443	Individual Protein	Histone acetyltransferase GCN5	Homo sapiens	KAT2A
齐墩果酸 Oleanolic acid	NPT540	Individual Protein	Bile acid receptor FXR	Homo sapiens	NR1H4
齐墩果酸 Oleanolic acid	NPT545	Individual Protein	Phospholipase A2 group 1B	Homo sapiens	PLA2G1B
齐墩果酸 Oleanolic acid	NPT59	Individual Protein	DNA polymerase beta	Homo sapiens	POLB
齐墩果酸 Oleanolic acid	NPT59	Individual Protein	DNA polymerase beta	Homo sapiens	POLB
齐墩果酸 Oleanolic acid	NPT59	Individual Protein	DNA polymerase beta	Homo sapiens	POLB
齐墩果酸 Oleanolic acid	NPT59	Individual Protein	DNA polymerase beta	Homo sapiens	POLB
齐墩果酸 Oleanolic acid	NPT59	Individual Protein	DNA polymerase beta	Homo sapiens	POLB
齐墩果酸 Oleanolic acid	NPT64	Individual Protein	ATPase family AAA domain-containing protein 5	Homo sapiens	ATAD5
齐墩果酸 Oleanolic acid	NPT72	Individual Protein	Solute carrier organic anion transporter family member 1B3	Homo sapiens	SLCO1B3
齐墩果酸 Oleanolic acid	NPT73	Individual Protein	Solute carrier organic anion transporter family member 1B1	Homo sapiens	SLCO1B1
齐墩果酸 Oleanolic acid	NPT745	Individual Protein	G-protein coupled bile acid receptor 1	Homo sapiens	GPBAR1
齐墩果酸 Oleanolic acid	NPT831	Individual Protein	Serine/threonine-protein kinase PLK1	Homo sapiens	PLK1
齐墩果酸 Oleanolic acid	NPT861	Individual Protein	Isocitrate dehydrogenase [NADP] cytoplasmic	Homo sapiens	IDH1
齐墩果酸 Oleanolic acid	NPT861	Individual Protein	Isocitrate dehydrogenase [NADP] cytoplasmic	Homo sapiens	IDH1
齐墩果酸 Oleanolic acid	NPT911	Individual Protein	Dual specificity phosphatase Cdc25B	Homo sapiens	CDC25B
精氨酸Arg Arginine	NPT1157	Individual Protein	L-type amino acid transporter 1	Homo sapiens	SLC7A5
精氨酸Arg Arginine	NPT1157	Individual Protein	L-type amino acid transporter 1	Homo sapiens	SLC7A5
精氨酸Arg Arginine	NPT135	Individual Protein	Chromobox protein homolog 1	Homo sapiens	CBX1
精氨酸Arg Arginine	NPT163	Individual Protein	Nuclear factor NF-kappa-B p105 subunit	Homo sapiens	NFKB1
精氨酸Arg Arginine	NPT208	Individual Protein	Cytochrome P450 1A2	Homo sapiens	CYP1A2
精氨酸Arg Arginine	NPT210	Individual Protein	Thyroid stimulating hormone receptor	Homo sapiens	TSHR
精氨酸Arg Arginine	NPT213	Individual Protein	Cytochrome P450 2C19	Homo sapiens	CYP2C19
精氨酸Arg Arginine	NPT213	Individual Protein	Cytochrome P450 2C19	Homo sapiens	CYP2C19
精氨酸Arg Arginine	NPT2785	Individual Protein	Tryptase beta-1	Homo sapiens	TPSAB1
精氨酸Arg Arginine	NPT3517	Individual Protein	Nitric oxide synthase, inducible	Homo sapiens	NOS2
精氨酸Arg Arginine	NPT3517	Individual Protein	Nitric oxide synthase, inducible	Homo sapiens	NOS2
精氨酸Arg Arginine	NPT3517	Individual Protein	Nitric oxide synthase, inducible	Homo sapiens	NOS2
精氨酸Arg Arginine	NPT3569	Individual Protein	Nitric-oxide synthase, brain	Homo sapiens	NOS1
精氨酸Arg Arginine	NPT49	Individual Protein	DNA-(apurinic or apyrimidinic site) lyase	Homo sapiens	OGG1
精氨酸Arg Arginine	NPT49	Individual Protein	DNA-(apurinic or apyrimidinic site) lyase	Homo sapiens	OGG1
精氨酸Arg Arginine	NPT5	Individual Protein	Histone-lysine N-methyltransferase, H3 lysine-9 specific 3	Homo sapiens	PRDM9
精氨酸Arg Arginine	NPT5	Individual Protein	Histone-lysine N-methyltransferase, H3 lysine-9 specific 3	Homo sapiens	PRDM9
精氨酸Arg Arginine	NPT501	Individual Protein	Alpha-galactosidase A	Homo sapiens	GLA
精氨酸Arg Arginine	NPT8	Individual Protein	DNA polymerase iota	Homo sapiens	POLI
精氨酸Arg Arginine	NPT803	Individual Protein	Flap endonuclease 1	Homo sapiens	FEN1
D-木糖 D-xylose	NPT1727	Individual Protein	Acrosin	Homo sapiens	ACR
奎宁酸 Quinic acid	NPT10	Individual Protein	Geminin	Homo sapiens	GMNN
奎宁酸 Quinic acid	NPT532	Individual Protein	Lysine-specific demethylase 4A	Homo sapiens	KDM4A
奎宁酸 Quinic acid	NPT72	Individual Protein	Solute carrier organic anion transporter family member 1B3	Homo sapiens	SLCO1B3
奎宁酸 Quinic acid	NPT73	Individual Protein	Solute carrier organic anion transporter family member 1B1	Homo sapiens	SLCO1B1
奎宁酸 Quinic acid	NPT78	Individual Protein	Beta amyloid A4 protein	Homo sapiens	APP
奎宁酸 Quinic acid	NPT78	Individual Protein	Beta amyloid A4 protein	Homo sapiens	APP
奎宁酸 Quinic acid	NPT78	Individual Protein	Beta amyloid A4 protein	Homo sapiens	APP
人参皂苷F2 Ginsenoside F2	NPT1044	Individual Protein	DNA topoisomerase II alpha	Homo sapiens	TOP2A
人参皂苷F2 Ginsenoside F2	NPT143	Individual Protein	DNA topoisomerase I	Homo sapiens	TOP1
水苏碱 Stachydrine	NPT210	Individual Protein	Thyroid stimulating hormone receptor	Homo sapiens	TSHR
水苏碱 Stachydrine	NPT443	Individual Protein	Histone acetyltransferase GCN5	Homo sapiens	KAT2A
水苏碱 Stachydrine	NPT444	Individual Protein	Ubiquitin carboxyl-terminal hydrolase 1	Homo sapiens	USP1
秦皮苷 FRAXIN	NPT10	Individual Protein	Geminin	Homo sapiens	GMNN
秦皮苷 FRAXIN	NPT10	Individual Protein	Geminin	Homo sapiens	GMNN
秦皮苷 FRAXIN	NPT100	Individual Protein	Glutaminase kidney isoform, mitochondrial	Homo sapiens	GLS
秦皮苷 FRAXIN	NPT233	Individual Protein	Carbonic anhydrase II	Homo sapiens	CA2
秦皮苷 FRAXIN	NPT3101	Individual Protein	Carbonic anhydrase XIII	Homo sapiens	CA13
秦皮苷 FRAXIN	NPT443	Individual Protein	Histone acetyltransferase GCN5	Homo sapiens	KAT2A
秦皮苷 FRAXIN	NPT444	Individual Protein	Ubiquitin carboxyl-terminal hydrolase 1	Homo sapiens	USP1
秦皮苷 FRAXIN	NPT478	Individual Protein	Ataxin-2	Homo sapiens	ATXN2
秦皮苷 FRAXIN	NPT8	Individual Protein	DNA polymerase iota	Homo sapiens	POLI
秦皮苷 FRAXIN	NPT947	Individual Protein	Carbonic anhydrase I	Homo sapiens	CA1
秦皮苷 FRAXIN	NPT948	Individual Protein	Carbonic anhydrase IX	Homo sapiens	CA9
秦皮苷 FRAXIN	NPT949	Individual Protein	Carbonic anhydrase XII	Homo sapiens	CA12
秦皮苷 FRAXIN	NPT955	Individual Protein	Carbonic anhydrase VII	Homo sapiens	CA7
异叶草苷 Isoacteoside	NPT1089	Individual Protein	Matrix metalloproteinase 12	Homo sapiens	MMP12
异叶草苷 Isoacteoside	NPT1089	Individual Protein	Matrix metalloproteinase 12	Homo sapiens	MMP12
异叶草苷 Isoacteoside	NPT1090	Individual Protein	Matrix metalloproteinase 13	Homo sapiens	MMP13
异叶草苷 Isoacteoside	NPT1090	Individual Protein	Matrix metalloproteinase 13	Homo sapiens	MMP13
异叶草苷 Isoacteoside	NPT280	Individual Protein	Matrix metalloproteinase 9	Homo sapiens	MMP9
异叶草苷 Isoacteoside	NPT280	Individual Protein	Matrix metalloproteinase 9	Homo sapiens	MMP9
异叶草苷 Isoacteoside	NPT567	Individual Protein	Matrix metalloproteinase 3	Homo sapiens	MMP3
异叶草苷 Isoacteoside	NPT567	Individual Protein	Matrix metalloproteinase 3	Homo sapiens	MMP3
异叶草苷 Isoacteoside	NPT568	Individual Protein	Matrix metalloproteinase-2	Homo sapiens	MMP2
异叶草苷 Isoacteoside	NPT568	Individual Protein	Matrix metalloproteinase-2	Homo sapiens	MMP2
Table S3 The KEGG and GO enrichment analysis of active component targets of Tremella aurantialba
Table S3A The GO enrichment analysis of active component targets of Tremella aurantialba
Category	Term	Count	%	PValue	Genes	List Total	Pop Hits	Pop Total	Fold Enrichment	Bonferroni	Benjamini	FDR
GOTERM_BP_DIRECT	GO:0007268~chemical synaptic transmission	46	11.4428	5.85079e-29	GRIA1, CHRM2, CHRNA1, GABRB2, GRIA2, CHRM3, CHRNA3, CHRM1, CHRNA2, CHRNA4, CHRM4, CHRNA7, CHRNA6, SLC1A1, CHRM5, SLC1A2, SLC1A3, GRIK1, GRIK2, SLC6A1, GRM1, GLS, GRM3, GRM2, GLRA1, CHRND, GABRR1, GRM5, GRM4, GRM7, HRH3, CHRNG, GRM6, HRH4, MAPK1, SLC18A3, CHRNB2, GABRA2, GABBR2, CHRNB1, GABRA1, CHRNB4, CHRNB3, GABRA3, GABRG2, PMP22	401	252	19157	8.72048	1.97757e-25	1.97757e-25	1.82369e-25
GOTERM_BP_DIRECT	GO:0050877~neurological system process	19	4.72637	5.57815e-18	CHRNA1, CHRNB2, GABRA2, GABRB2, CHRNB1, GABRA1, CHRNA3, CHRNB4, CHRNA2, CHRNB3, CHRNA4, CHRNA7, CHRNA6, GABRA3, GABRG2, GLRA1, CHRND, GABRR1, CHRNG	401	51	19157	17.7978	1.88542e-14	9.42708e-15	8.69355e-15
GOTERM_BP_DIRECT	GO:0060079~excitatory postsynaptic potential	20	4.97512	1.39932e-17	CHRNA1, CHRNB2, CHRNB1, GSK3B, CHRNA3, CHRNB4, CHRNA2, CHRNB3, CHRNA4, CHRNA7, GRIK5, CHRNA6, GRIK2, GLRA1, CHRND, ADORA2A, CHRNG, ADORA1, AKT1, SLC29A1	401	62	19157	15.4107	4.72969e-14	1.57656e-14	1.45389e-14
GOTERM_BP_DIRECT	GO:0034220~ion transmembrane transport	27	6.71642	2.16311e-17	GRIA1, CHRNA1, GABRB2, GRIA2, CHRNA3, CHRNA2, CHRNA4, GRIK5, CHRNA7, CHRNA6, GRIK3, GRIK1, GRIK2, GLRA1, CHRND, GABRR1, CHRNG, GRIA3, GRIA4, CHRNB2, GABRA2, CHRNB1, GABRA1, CHRNB4, CHRNB3, GABRA3, GABRG2	401	143	19157	9.02009	7.31132e-14	1.82783e-14	1.68561e-14
GOTERM_BP_DIRECT	GO:0006954~inflammatory response	42	10.4478	3.75424e-17	PTGER4, PTGFR, CXCL8, PTGER1, PTGER2, PTGER3, ALOX15, FPR1, PIK3CD, ITGAL, PTGS2, TNF, RELA, PIK3CG, PTGS1, IKBKB, POLB, CNR2, ADORA3, HRH4, ADORA1, FFAR4, AKT1, PTGDR, AOC3, ABCC2, NOS2, RIPK2, SPHK1, PLA2G2A, NR1H4, TACR1, SELE, NFKB1, SELP, ADORA2A, FASN, MAPKAPK2, PLAA, MGLL, NFE2L2, TLR2	401	403	19157	4.97883	1.26893e-13	2.53787e-14	2.34039e-14
GOTERM_BP_DIRECT	GO:0007271~synaptic transmission, cholinergic	14	3.48259	4.81142e-16	CHRNA1, CHRNB2, CHRM3, CHRNB1, CHRNA3, CHRNB4, CHRNA2, CHRNB3, CHRNA4, CHRNA7, CHRNA6, SLC5A7, ADORA2A, CHRNG	401	25	19157	26.7529	1.50102e-12	2.71043e-13	2.49953e-13
GOTERM_BP_DIRECT	GO:0042391~regulation of membrane potential	22	5.47264	2.07579e-15	KCNH2, CHRNA1, CHRNB2, GABRA2, GABRB2, CHRNB1, GABRA1, CHRNA3, CHRNB4, CHRNA2, CHRNB3, CHRNA4, CHRNA7, GBA, CHRNA6, GABRA3, GRIK3, GABRG2, GLRA1, CHRND, GABRR1, CHRNG	401	102	19157	10.304	7.12985e-12	1.00231e-12	9.24318e-13
GOTERM_BP_DIRECT	GO:0045471~response to ethanol	24	5.97015	2.65378e-15	CHRNB2, ARSA, G6PD, GABBR1, MAOB, HPGD, EHMT2, OGG1, SETD7, ABAT, HMGCR, TACR1, TNF, SLC6A3, IGF1R, POLB, RGS4, TH, CA3, CNR1, CDK1, FYN, CYP2E1, PPARA	401	129	19157	8.88801	9.00613e-12	1.12122e-12	1.03398e-12
GOTERM_BP_DIRECT	GO:0060078~regulation of postsynaptic membrane potential	14	3.48259	2.86324e-14	GRIA1, GABRA2, GABRB2, GABRA1, GABBR1, CHRM1, GABRA3, GRIK3, GRIK1, GABRG2, GRM1, GRM5, GABRR1, GRIA3	401	32	19157	20.9007	9.68159e-11	1.07531e-11	9.91636e-12
GOTERM_BP_DIRECT	GO:0001666~response to hypoxia	26	6.46766	6.56419e-14	AHCY, CHRNA4, CHRNA7, ABAT, HIF1A, TNF, SLC6A4, DPP4, ADORA1, CA9, NOS1, CHRNB2, EGLN1, EGLN3, ACE, SMAD3, NOS2, MMP2, TH, PIN1, ATM, RAF1, PPARA, PAM, ADA, TLR2	401	180	19157	6.90055	2.21776e-10	2.21869e-11	2.04606e-11
GOTERM_BP_DIRECT	GO:0007196~adenylate cyclase-inhibiting G-protein coupled glutamate receptor signaling pathway	9	2.23881	2.97944e-13	GRM3, GRM2, GRM5, GRM4, GRM7, GRM6, GRM8, GRIK3, GRM1	401	9	19157	47.7731	1.00719e-09	9.155e-11	8.44264e-11
GOTERM_BP_DIRECT	GO:0006836~neurotransmitter transport	14	3.48259	1.74216e-12	GABRA2, SLC1A1, SLC22A1, SLC1A2, SLC1A3, SLC6A1, SLC6A3, SLC6A4, SLC5A7, SLC29A4, SLC28A2, SLC29A1, SLC29A2, SLC18A3	401	42	19157	15.9244	5.88851e-09	4.64992e-10	4.28811e-10
GOTERM_BP_DIRECT	GO:0007165~signal transduction	66	16.4179	1.78843e-12	GABRB2, CHRM3, GSK3B, ITK, CHRM1, CXCL8, CHRM4, PIK3CD, NR3C1, ITGAL, ADRA1A, IGF1R, GABRR1, ADORA3, AKT2, ADORA1, AKT1, CHRNB2, CHRNB1, MAP2K1, CHRNB4, CHRNB3, RIPK2, PRKCB, PDE4D, GABRG2, AR, PLAA, PPARG, ERG, RAF1, RAPGEF3, TLR2, PTGES, GRIA1, CHRNA1, GRIA2, CHRNA3, CHRNA2, ROCK1, PLA2G1B, CHRNA4, CHRNA7, CHRNA6, NR1I2, FPR1, HIF1A, EGFR, GLRA1, CHRND, CHRNG, ERBB4, ERBB2, MAPK1, STAT6, MAP2K7…	401	1211	19157	2.60365	6.04499e-09	4.64992e-10	4.28811e-10
GOTERM_BP_DIRECT	GO:0042493~response to drug	30	7.46269	4.19176e-12	HSP90AB1, MAOB, OGG1, SLC1A2, SLC1A3, ABAT, PTGS2, ADRA1A, SLC6A3, RELA, SLC6A4, PNP, NPC1L1, CA9, FYN, DRD1, BCHE, JUN, UGT1A1, TRPA1, SLC6A11, FABP3, ADORA2A, LCK, APEX1, CDK1, PPARG, TOP1, PAM, ADA	401	293	19157	4.89144	1.41681e-08	1.01201e-09	9.33266e-10
GOTERM_BP_DIRECT	GO:0006730~one-carbon metabolic process	13	3.23383	4.64241e-12	CA12, AHCY, CA1, CA5B, CA3, CA2, CA5A, CA4, CA7, CA6, CA9, CA14, CA13	401	36	19157	17.2514	1.56913e-08	1.03929e-09	9.58418e-10
GOTERM_BP_DIRECT	GO:0009410~response to xenobiotic stimulus	27	6.71642	4.91969e-12	HSP90AB1, MAOB, OGG1, SLC1A1, SLC1A2, SLC1A3, ABAT, PTGS2, ADRA1A, TNF, SLC6A3, SLC6A4, PNP, CA9, DRD1, BCHE, JUN, ACE, TRPA1, MMP2, SLC6A11, ADORA2A, LCK, APEX1, CDK1, TOP1, PAM	401	236	19157	5.46556	1.66287e-08	1.03929e-09	9.58418e-10
GOTERM_BP_DIRECT	GO:0032496~response to lipopolysaccharide	22	5.47264	1.2671e-11	PTGER4, PTGFR, JUN, ACE, MAOB, UGT1A1, NOS2, HPGD, PTGER1, PTGER2, PTGS2, SELE, SELP, TH, CNR2, CNR1, CYP1A2, MAPKAPK2, ALPL, NOS1, PTGES, TLR2	401	156	19157	6.73723	4.28279e-08	2.5193e-09	2.32327e-09
GOTERM_BP_DIRECT	GO:0035094~response to nicotine	13	3.23383	1.92163e-11	CHRNB2, GABBR1, CHRNA2, CHRNB3, CHRNA4, CHRNA7, MMP2, ABAT, TACR1, SLC6A3, IGF1R, CNR1, MAPK1	401	40	19157	15.5262	6.49511e-08	3.60839e-09	3.32762e-09
GOTERM_BP_DIRECT	GO:0006468~protein phosphorylation	38	9.45274	4.17891e-11	APP, GSK3B, ROCK1, PIK3CD, PIK3CG, AURKB, AURKA, IKBKB, MAPK8, GRM5, ERBB2, PIM1, AKT1, MAPK1, FYN, JAK3, PAK2, MAPK3, PDK1, MAP3K5, MAP2K1, SYK, PRKCB, PLK1, PRKCA, BRAF, PTK2, CDC25B, PIK3CA, PTPRA, LCK, MAPKAPK2, CDK2, CDK1, ATM, ERG, RAF1, SGK1	401	507	19157	3.58062	1.41247e-07	7.43406e-09	6.85561e-09
GOTERM_BP_DIRECT	GO:0007568~aging	23	5.72139	8.3876e-11	JUN, ACE, MME, OGG1, MMP2, ABAT, PTH1R, HMGCR, PTGS2, ADRA1A, SLC6A3, RELA, AURKB, SIRT3, POLB, WRN, CNR1, APEX1, AKT1, MAPK1, ADA, NFE2L2, MAPK3	401	190	19157	5.78306	2.83501e-07	1.4175e-08	1.30721e-08
GOTERM_BP_DIRECT	GO:0018105~peptidyl-serine phosphorylation	22	5.47264	9.28723e-11	GSK3B, SYK, ROCK1, PRKCB, PLK1, SLC1A1, PRKCA, MAPK14, AURKA, IKBKB, MAPK8, AKT2, MAPKAPK2, CDK2, CDK1, AKT1, MAPK1, ATM, TOP1, SGK1, PAK2, MAPK3	401	173	19157	6.07519	3.13908e-07	1.4948e-08	1.37849e-08
GOTERM_BP_DIRECT	GO:0010629~negative regulation of gene expression	28	6.96517	3.72517e-10	OPRD1, APP, GSK3B, CXCL8, PIK3CD, HIF1A, TNF, AURKA, TERT, AKT1, FYN, XDH, KDM4A, ABCC2, ACE, NOS2, VDR, MMP8, ESR1, SIRT1, NFKB1, SLC7A5, SMO, PIK3CA, CDK1, PPARG, MAPT, TARDBP	401	308	19157	4.34301	1.25911e-06	5.50692e-08	5.07842e-08
GOTERM_BP_DIRECT	GO:0007216~G-protein coupled glutamate receptor signaling pathway	9	2.23881	3.74731e-10	GRM3, GRM2, GRM5, GRM4, GRM7, GRM6, GRM8, GRIK3, GRM1	401	16	19157	26.8724	1.26659e-06	5.50692e-08	5.07842e-08
GOTERM_BP_DIRECT	GO:0051966~regulation of synaptic transmission, glutamatergic	11	2.73632	6.03075e-10	GRM3, GRM2, GRM5, GRM4, GRM7, CNR1, GRM6, GRM8, GRIK1, TNF, GRM1	401	32	19157	16.422	2.03839e-06	8.49331e-08	7.83244e-08
GOTERM_BP_DIRECT	GO:0010628~positive regulation of gene expression	36	8.95522	7.10032e-10	APP, PTGFR, GSK3B, CXCL8, ROCK1, NR1I2, PIK3CD, ALOX12B, HIF1A, TNF, RELA, SLC6A4, MAPK8, ERBB2, LMNA, AKT1, MAPK1, DRD1, MAPK3, KDM4A, MAP2K1, KDM4C, SMAD3, VDR, BRAF, MAPK14, MMP8, F3, AR, SMO, CDK1, ATM, PPARG, PPARD, NFE2L2, TLR2	401	509	19157	3.37884	2.39991e-06	9.59964e-08	8.85268e-08
GOTERM_BP_DIRECT	GO:0019233~sensory perception of pain	13	3.23383	9.06282e-10	CHRNB2, ACE, MME, TRPA1, CHRNA4, TACR1, PTGS2, GRM1, CNR2, CNR1, MAPK1, PTGES, MAPK3	401	54	19157	11.5009	3.06323e-06	1.17817e-07	1.08649e-07
GOTERM_BP_DIRECT	GO:0017144~drug metabolic process	10	2.48756	1.04847e-09	CYP2A6, UGT1A1, TPMT, CAD, CYP1A2, CYP2E1, CYP2C19, CYP3A4, UGT1A8, UGT1A7	401	25	19157	19.1092	3.54382e-06	1.31253e-07	1.2104e-07
GOTERM_BP_DIRECT	GO:0035235~ionotropic glutamate receptor signaling pathway	9	2.23881	2.08293e-09	GRIA1, GRIA2, APP, GRIK5, GRIK3, GRIK1, GRIK2, GRIA3, GRIA4	401	19	19157	22.6293	7.04027e-06	2.27954e-07	2.10217e-07
GOTERM_BP_DIRECT	GO:0007197~adenylate cyclase-inhibiting G-protein coupled acetylcholine receptor signaling pathway	7	1.74129	2.15815e-09	CHRM2, CHRM3, CHRM1, HRH3, CHRM4, HRH4, CHRM5	401	8	19157	41.8014	7.29451e-06	2.27954e-07	2.10217e-07
GOTERM_BP_DIRECT	GO:0035095~behavioral response to nicotine	7	1.74129	2.15815e-09	CHRNB2, GRM2, CHRNB1, CHRNA3, CHRNB4, CHRNA4, PPARA	401	8	19157	41.8014	7.29451e-06	2.27954e-07	2.10217e-07
GOTERM_BP_DIRECT	GO:1904224~negative regulation of glucuronosyltransferase activity	7	1.74129	2.15815e-09	UGT1A10, UGT1A1, UGT1A4, UGT1A9, UGT1A8, UGT1A7, UGT1A6	401	8	19157	41.8014	7.29451e-06	2.27954e-07	2.10217e-07
GOTERM_BP_DIRECT	GO:2001030~negative regulation of cellular glucuronidation	7	1.74129	2.15815e-09	UGT1A10, UGT1A1, UGT1A4, UGT1A9, UGT1A8, UGT1A7, UGT1A6	401	8	19157	41.8014	7.29451e-06	2.27954e-07	2.10217e-07
GOTERM_BP_DIRECT	GO:0043066~negative regulation of apoptotic process	35	8.70647	3.58068e-09	PTGFR, GSK3B, PRDM9, OGG1, XIAP, AKR1B1, HSPB1, RELA, EGFR, AURKA, IGF1R, MAPK8, ERBB4, AKT2, ADORA1, PIM1, FFAR4, AKT1, PAK2, MCL1, SMAD3, HSPA5, SPHK1, PLK1, NR1H4, BRAF, MMP9, SIRT1, PTK2, NFKB1, FABP1, SMO, CDK1, RAF1, PPARD	401	515	19157	3.24671	1.21026e-05	3.66748e-07	3.38211e-07
GOTERM_BP_DIRECT	GO:0052696~flavonoid glucuronidation	7	1.74129	6.36034e-09	UGT1A10, UGT1A1, UGT1A4, UGT1A9, UGT1A8, UGT1A7, UGT1A6	401	9	19157	37.1568	2.14977e-05	6.18528e-07	5.704e-07
GOTERM_BP_DIRECT	GO:0043410~positive regulation of MAPK cascade	19	4.72637	6.40488e-09	APP, ROCK1, CD81, CHRNA7, ALOX12B, ADRB2, MMP8, ADRA1A, TNF, ADRA2B, ADRA2A, GRM1, IGF1R, AR, GRM5, GRM4, ERBB2, ADORA1, RAF1	401	159	19157	5.70873	2.16483e-05	6.18528e-07	5.704e-07
GOTERM_BP_DIRECT	GO:0007187~G-protein coupled receptor signaling pathway, coupled to cyclic nucleotide second messenger	13	3.23383	8.65211e-09	CHRM2, OPRD1, CHRM3, CHRM1, CHRM4, CHRM5, PTH1R, TSHR, CNR2, HRH3, CNR1, HRH4, DRD1	401	65	19157	9.55461	2.92437e-05	8.12337e-07	7.49128e-07
GOTERM_BP_DIRECT	GO:0052695~cellular glucuronidation	8	1.99005	1.59717e-08	UGT1A10, UGT1A1, UGT1A4, UGT1A9, UGT1A8, UGT1A7, UGT2B7, UGT1A6	401	16	19157	23.8865	5.39827e-05	1.45903e-06	1.3455e-06
GOTERM_BP_DIRECT	GO:0006811~ion transport	17	4.22886	2.08511e-08	CHRNB2, SLC36A1, CHRNB1, SLC15A1, CHRNA3, CHRNB4, CHRNA2, TRPA1, CHRNA4, CHRNA7, SLC1A1, SLC1A2, SLC1A3, SLCO1B1, GLRA1, SLCO2B1, SLCO1B3	401	134	19157	6.06076	7.04743e-05	1.85465e-06	1.71034e-06
GOTERM_BP_DIRECT	GO:0052697~xenobiotic glucuronidation	7	1.74129	3.37604e-08	UGT1A10, UGT1A1, UGT1A4, UGT1A9, UGT1A8, UGT1A7, UGT1A6	401	11	19157	30.401	0.000114104	2.85275e-06	2.63078e-06
GOTERM_BP_DIRECT	GO:0045922~negative regulation of fatty acid metabolic process	7	1.74129	3.37604e-08	UGT1A10, UGT1A1, UGT1A4, UGT1A9, UGT1A8, UGT1A7, UGT1A6	401	11	19157	30.401	0.000114104	2.85275e-06	2.63078e-06
GOTERM_BP_DIRECT	GO:0007189~adenylate cyclase-activating G-protein coupled receptor signaling pathway	16	3.9801	6.01709e-08	PTGER4, PTGFR, APP, PTGER1, PTGER2, PTGER3, PTH1R, ADRB2, TSHR, ADRA2A, ADORA2A, CNR2, ADORA2B, CNR1, DRD1, RAPGEF4	401	126	19157	6.06642	0.000203357	4.96043e-06	4.57446e-06
GOTERM_BP_DIRECT	GO:1901642~nucleoside transmembrane transport	6	1.49254	7.85517e-08	SLC29A4, SLC28A2, SLC29A1, SLC28A1, SLC29A2, SLC28A3	401	7	19157	40.9483	0.000265469	6.32154e-06	5.82966e-06
GOTERM_BP_DIRECT	GO:0007204~positive regulation of cytosolic calcium ion concentration	17	4.22886	1.63813e-07	PTGER4, PTGFR, APP, PTGER1, PTGER2, PTGER3, FPR1, PTH1R, TACR1, ESR1, ADRA1A, PIK3CG, HRH4, FFAR4, FFAR1, JAK3, PTGDR	401	155	19157	5.23963	0.000553533	1.28764e-05	1.18745e-05
GOTERM_BP_DIRECT	GO:0007626~locomotory behavior	13	3.23383	1.94063e-07	CHRNB2, APP, CHRNA3, CHRNB4, GAA, SLC1A1, ABAT, SLC6A3, GRM1, GRM5, ADORA2A, TH, GRM6	401	85	19157	7.30647	0.000655718	1.49076e-05	1.37476e-05
GOTERM_BP_DIRECT	GO:0072531~pyrimidine-containing compound transmembrane transport	6	1.49254	2.05874e-07	SLC22A1, SLC28A2, SLC29A1, SLC28A1, SLC29A2, SLC28A3	401	8	19157	35.8298	0.000695613	1.54634e-05	1.42602e-05
GOTERM_BP_DIRECT	GO:0006805~xenobiotic metabolic process	13	3.23383	2.86334e-07	UGT1A1, TPMT, NR1I2, RORC, CYP3A4, CYP2C19, CYP2A6, CYP2A13, CYP1A2, CYP2E1, UGT1A9, UGT1A7, UGT1A6	401	88	19157	7.05738	0.000967341	2.10393e-05	1.94022e-05
GOTERM_BP_DIRECT	GO:1904645~response to beta-amyloid	7	1.74129	3.40667e-07	MMP12, MMP13, CHRNA7, MMP2, MMP3, FYN, MMP9	401	15	19157	22.2941	0.00115079	2.4499e-05	2.25927e-05
GOTERM_BP_DIRECT	GO:0033138~positive regulation of peptidyl-serine phosphorylation	13	3.23383	4.15793e-07	OPRD1, APP, HSP90AB1, RIPK2, BRAF, PTGS2, TNF, EGFR, PIK3CA, AKT1, NOS1, RAF1, RAPGEF3	401	91	19157	6.82472	0.00140439	2.88465e-05	2.6602e-05
GOTERM_BP_DIRECT	GO:0042738~exogenous drug catabolic process	8	1.99005	4.1819e-07	CYP2A6, CYP2A13, CYP1A2, NR1I2, CYP2E1, NOS1, CYP2C19, CYP3A4	401	24	19157	15.9244	0.00141248	2.88465e-05	2.6602e-05
GOTERM_BP_DIRECT	GO:0050728~negative regulation of inflammatory response	15	3.73134	4.79137e-07	PTGER4, SMAD3, GBA, NR1H4, NR1H3, NFKB1, ADORA2A, CNR2, ALOX5, FFAR4, PPARG, PPARA, ADA, PTPN2, PPARD	401	128	19157	5.59841	0.00161817	3.23883e-05	2.98681e-05
GOTERM_BP_DIRECT	GO:0045893~positive regulation of transcription, DNA-templated	36	8.95522	4.88699e-07	BLM, TSG101, KMT2A, SETD7, NR1I2, RORC, HIF1A, TNF, RELA, EGFR, PHF8, IKBKB, RXRA, ERBB4, PIM1, AKT1, MAPK1, NOS1, MAP2K7, MAP3K5, KCNH2, ESRRA, JUN, MAP2K1, SMAD3, PRKCB, NR1H4, NR1H3, ESR1, NFKB1, AR, KAT2A, CDK2, PPARG, PPARA, PPARD	401	661	19157	2.60186	0.00165044	3.23883e-05	2.98681e-05
GOTERM_BP_DIRECT	GO:0006006~glucose metabolic process	11	2.73632	6.71054e-07	G6PD, PIK3CA, FABP5, AKT2, GAA, AKT1, MAPK14, TNF, GAPDH, PDK1, PPARD	401	63	19157	8.34133	0.00226559	4.36185e-05	4.02245e-05
GOTERM_BP_DIRECT	GO:0032355~response to estradiol	14	3.48259	6.86064e-07	ESRRA, PTGFR, ABCC2, HPGD, OGG1, TACR1, SLC6A1, PTGS2, ESR1, CYP19A1, SLC6A4, TH, CYP1A2, PAM	401	113	19157	5.91879	0.00231621	4.37527e-05	4.03483e-05
GOTERM_BP_DIRECT	GO:0034614~cellular response to reactive oxygen species	9	2.23881	7.65454e-07	JUN, MAPK8, MMP2, MAPK1, AKT1, MAPT, MMP9, EGFR, MAPK3	401	37	19157	11.6205	0.00258389	4.79117e-05	4.41837e-05
GOTERM_BP_DIRECT	GO:0015862~uridine transport	5	1.24378	9.20999e-07	SLC28A2, SLC29A1, SLC28A1, SLC29A2, SLC28A3	401	5	19157	47.7731	0.00310814	5.65996e-05	5.21955e-05
GOTERM_BP_DIRECT	GO:0007214~gamma-aminobutyric acid signaling pathway	8	1.99005	1.01647e-06	GABRA2, GABBR2, GABRB2, GABRA1, GABBR1, GABRR1, GABRA3, GABRG2	401	27	19157	14.155	0.00342977	6.13512e-05	5.65774e-05
GOTERM_BP_DIRECT	GO:2000300~regulation of synaptic vesicle exocytosis	10	2.48756	1.1468e-06	CHRM2, GSK3B, CHRNB3, ADORA2A, ADORA2B, PRKCB, CHRNA6, DRD1, ADRA1A, ADRA2A	401	52	19157	9.18713	0.00386868	6.80031e-05	6.27117e-05
GOTERM_BP_DIRECT	GO:0035690~cellular response to drug	11	2.73632	1.20892e-06	KCNH2, ABCC2, NOS2, HSPA5, TH, EHMT2, CAD, BRAF, FBP1, EGFR, NFE2L2	401	67	19157	7.84334	0.00407783	7.04511e-05	6.49693e-05
GOTERM_BP_DIRECT	GO:0046777~protein autophosphorylation	17	4.22886	1.25097e-06	GSK3B, SYK, CAD, EGFR, PTK2, AURKB, AURKA, IGF1R, FES, ERBB4, MAPKAPK2, ERBB2, PIM1, AKT1, FYN, ATM, PAK2	401	180	19157	4.5119	0.00421935	7.16656e-05	6.60893e-05
GOTERM_BP_DIRECT	GO:0070374~positive regulation of ERK1 and ERK2 cascade	19	4.72637	1.36006e-06	NPSR1, APP, MAP2K1, JUN, RIPK2, CHRNA7, PLA2G2A, ALOX15, GPBAR1, BRAF, PRKCA, HMGCR, ADRA1A, TNF, EGFR, ERBB4, FFAR4, MAP2K7, MAPK3	401	226	19157	4.01632	0.00458646	7.55484e-05	6.96699e-05
GOTERM_BP_DIRECT	GO:0008285~negative regulation of cell proliferation	28	6.96517	1.36345e-06	APP, TSG101, CXCL8, PTH1R, PTGS2, ADRA1A, ERBB4, ADORA3, LMNA, ADORA1, BCHE, JUN, MAP2K1, GABBR1, SMAD3, VDR, SIRT6, ALOX15B, SIRT2, AR, FABP3, ADORA2A, PMP22, PTPN6, RAF1, PTPN2, PTGES, TLR2	401	457	19157	2.92702	0.00459785	7.55484e-05	6.96699e-05
GOTERM_BP_DIRECT	GO:0071356~cellular response to tumor necrosis factor	15	3.73134	1.55778e-06	CXCL8, ABCC2, GBA, MAPK14, SIRT1, RELA, NFKB1, IKBKB, KAT2A, FABP4, AKT1, MAPK1, NFE2L2, MAP3K5, MAPK3	401	141	19157	5.08224	0.00525146	8.4924e-05	7.8316e-05
GOTERM_BP_DIRECT	GO:0071276~cellular response to cadmium ion	9	2.23881	1.76098e-06	JUN, MAPK8, OGG1, CYP1A2, MAPK1, AKT1, MMP9, EGFR, MAPK3	401	41	19157	10.4868	0.00593444	9.44781e-05	8.71267e-05
GOTERM_BP_DIRECT	GO:0007613~memory	12	2.98507	2.43258e-06	CHRNB2, APP, FEN1, TH, CNR1, CHRNA7, SLC1A1, DRD1, MAPT, SLC6A1, PTGS2, SLC6A4	401	89	19157	6.44131	0.00818843	0.000128471	0.000118474
GOTERM_BP_DIRECT	GO:0035556~intracellular signal transduction	27	6.71642	2.51322e-06	GSK3B, ITK, CXCL8, ROCK1, PLA2G1B, HSPB1, ADRA1A, MAPK8, AKT2, ERBB2, AKT1, MAPK1, FYN, JAK3, PAK2, MAPK3, SYK, PRKCB, SPHK1, PRKCA, BRAF, MAPK14, LCK, MAPKAPK2, PTPN6, RAF1, SGK1	401	444	19157	2.90512	0.00845872	0.000130688	0.000120519
GOTERM_BP_DIRECT	GO:0046483~heterocycle metabolic process	5	1.24378	2.71732e-06	UGT1A1, CYP1A2, CYP2E1, CYP2C19, CYP3A4	401	6	19157	39.8109	0.00914252	0.000137083	0.000126416
GOTERM_BP_DIRECT	GO:0051552~flavone metabolic process	5	1.24378	2.71732e-06	UGT1A10, UGT1A1, UGT1A9, UGT1A8, UGT1A7	401	6	19157	39.8109	0.00914252	0.000137083	0.000126416
[truncated: 161,298 more rows]
[truncated: 9 more columns]
